# Supplementary material for: Household HIV Testing Uptake among Contacts of TB Patients in South Africa
Source: PLoS One. 2016 May 19;11(5):e0155688. doi: 10.1371/journal.pone.0155688 (PMC4873208; doi:10.1371/journal.pone.0155688)
Supplement: S1 File — (CSV) [file pone.0155688.s001.csv]

householdmember	indexnumber	nocontacts	district	subdistrict	gender	age	otherregularincome	hivart	priorhivtest	priorhivtestpos	hivuptake	linkdate	link	linked3m	indexhivresult	indexnum	hivuptakehh	education	artcort	employment	agecat	incomecat	hivuptakeother
01	0006	4-Jan	Limpopo	Greater Tubatse	Male	20	No	refuse HIV test	0	0	no				pos	1975	1	G8-11	0	student	14-24y	<=R1000	1
02	0006	4-Jan	Limpopo	Greater Tubatse	Female	14	No	test neg	0	0	yes				pos	1975	1	G8-11	0	student	14-24y	<=R1000	0
03	0006	4-Jan	Limpopo	Greater Tubatse	Male	16	No	refuse HIV test	0	0	no				pos	1975	1	G8-11	0	student	14-24y	<=R1000	1
01	0007	4-Jan	Limpopo	Greater Tubatse	Male	25	No	test neg	1	0	yes				neg	1976	2	G12	0	unknown	25-39y	<=R1000	1
02	0007	4-Jan	Limpopo	Greater Tubatse	Female	47	No	refuse HIV test	1	0	no				neg	1976	2	G12	0	unknown	40+y	<=R1000	1
03	0007	4-Jan	Limpopo	Greater Tubatse	Male	16	Yes	test neg	0	0	yes				neg	1976	2	Tertiary	0	formal	14-24y	<=R1000	1
01	0008	8-May	Limpopo	Greater Tubatse	Female	23	Yes	test neg	1	0	yes				neg	1977	3	Tertiary	0	formal	14-24y	R1001+	1
02	0008	8-May	Limpopo	Greater Tubatse	Male	36	No	test neg	1	0	yes				neg	1977	3	G12	0	formal	25-39y	R1001+	1
03	0008	8-May	Limpopo	Greater Tubatse	Female	40	No	sr HIV+, <14oct	1	1					neg	1977	3	Tertiary	0	no income	40+y	<=R1000	1
04	0008	8-May	Limpopo	Greater Tubatse	Female	36	No	refuse HIV test	0	0	no				neg	1977	3	<=G7	0	grant	25-39y	R1001+	1
05	0008	8-May	Limpopo	Greater Tubatse	Male	18	No	test neg	0	0	yes				neg	1977	3	G8-11	0	student	14-24y	missing	1
03	0010	4-Jan	Limpopo	Greater Tubatse	Female	14	No	refuse HIV test	0	0	no				neg	2046	0	G8-11	0	student	14-24y	missing	0
01	0015	4-Jan	Limpopo	Greater Tubatse	Female	77	Yes	refuse HIV test	0	0	no				pos	1939	0	<=G7	1	grant	40+y	R1001+	0
02	0015	4-Jan	Limpopo	Greater Tubatse	Male	27	Yes	refuse HIV test	1	0	no				pos	1939	0	G8-11	1	formal	25-39y	R1001+	0
01	0027	4-Jan	Limpopo	Greater Tubatse	Female	87	No	refuse HIV test	0	0	no				pos	1979	0	<=G7	0	grant	40+y	R1001+	0
01	0029	4-Jan	Limpopo	Greater Tubatse	Female	24	No	refuse HIV test	1	0	no				unknown	1980	0	G8-11	0	student	14-24y	missing	0
01	0034	4-Jan	Limpopo	Greater Tubatse	Male	22	No	refuse HIV test	1	0	no				pos	2020	0	G12	0	formal	14-24y	R1001+	0
04	0035	4-Jan	Limpopo	Greater Tubatse	Male	27	Yes	refuse HIV test	0	0	no				pos	2021	0	G8-11	0	student	25-39y	missing	0
05	0035	4-Jan	Limpopo	Greater Tubatse	Male	17	Yes	refuse HIV test	1	0	no				pos	2021	0	<=G7	0	student	14-24y	<=R1000	0
06	0035	4-Jan	Limpopo	Greater Tubatse	Male	18	No	refuse HIV test	1	0	no				pos	2021	0	missing	0	unknown	14-24y	<=R1000	0
01	0039	4-Jan	Limpopo	Greater Tubatse	Female	17	No	test neg	1	0	yes				unknown	1981	1	G8-11	0	student	14-24y	missing	0
02	0052	4-Jan	Limpopo	Elias Motswaledi	Male	60	Yes	refuse HIV test	0	0	no				pos	1688	0	<=G7	0	no income	40+y	missing	0
01	0064	4-Jan	Limpopo	Ephraim Mogale	Female	76	No	refuse HIV test	0	0	no				neg	1838	0	<=G7	0	grant	40+y	R1001+	0
01	0080	4-Jan	Limpopo	Elias Motswaledi	Male	70	Yes	refuse HIV test	0	0	no				neg	1734	0	<=G7	0	grant	40+y	R1001+	0
02	0080	4-Jan	Limpopo	Elias Motswaledi	Female	30	Yes	refuse HIV test	0	0	no				neg	1734	0	Tertiary	0	student	25-39y	missing	0
03	0080	4-Jan	Limpopo	Elias Motswaledi	Male	82	Yes	refuse HIV test	1	0	no				neg	1734	0	<=G7	0	grant	40+y	R1001+	0
02	0087	4-Jan	Limpopo	Elias Motswaledi	Female	57	Yes	refuse HIV test	1	0	no				pos	1735	1	G8-11	0	formal	40+y	R1001+	1
03	0087	4-Jan	Limpopo	Elias Motswaledi	Male	60	Yes	refuse HIV test	0	0	no				pos	1735	1	G8-11	0	formal	40+y	R1001+	1
04	0087	4-Jan	Limpopo	Elias Motswaledi	Male	18	Yes	test neg	0	0	yes				pos	1735	1	G8-11	0	student	14-24y	missing	0
05	0087	4-Jan	Limpopo	Elias Motswaledi	Female	20	Yes	refuse HIV test	0	0	no				pos	1735	1	G8-11	0	student	14-24y	missing	1
01	0092	4-Jan	Limpopo	Elias Motswaledi	Female	38	Yes	refuse HIV test	1	0	no				neg	1689	0	<=G7	0	grant	25-39y	<=R1000	0
02	0092	4-Jan	Limpopo	Elias Motswaledi	Female	21	Yes	refuse HIV test	0	0	no				neg	1689	0	<=G7	0	student	14-24y	missing	0
01	0094	4-Jan	Limpopo	Makhudumathamaga	Female	62	No	refuse HIV test	0	0	no				pos	2085	0	missing	1	grant	40+y	R1001+	0
01	0102	4-Jan	Limpopo	Fetakgomo	Female	52	No	refuse HIV test	0	0	no				neg	1903	0	<=G7	0	grant	40+y	<=R1000	0
02	0102	4-Jan	Limpopo	Fetakgomo	Male	14	Yes	refuse HIV test	0	0	no				neg	1903	0	G8-11	0	student	14-24y	missing	0
04	0103	4-Jan	Limpopo	Fetakgomo	Female	27	Yes	test neg	1	0	yes				unknown	1859	1	G12	1	formal	25-39y	<=R1000	0
05	0103	4-Jan	Limpopo	Fetakgomo	Female	68	Yes	refuse HIV test	1	0	no				unknown	1859	1	<=G7	1	grant	40+y	R1001+	1
01	0104	4-Jan	Limpopo	Fetakgomo	Female	20	No	test neg	1	0	yes				pos	1891	1	G8-11	1	grant	14-24y	<=R1000	0
03	0104	4-Jan	Limpopo	Fetakgomo	Female	32	Yes	refuse HIV test	0	0	no				pos	1891	1	<=G7	1	student	25-39y	missing	1
07	0104	4-Jan	Limpopo	Fetakgomo	Female	15	No	refuse HIV test	1	0	no				pos	1891	1	G8-11	1	other income	14-24y	<=R1000	1
01	0106	4-Jan	Limpopo	Fetakgomo	Female	15	No	refuse HIV test	0	0	no				neg	1877	1	G8-11	0	student	14-24y	missing	1
02	0106	4-Jan	Limpopo	Fetakgomo	Female	52	No	test neg	1	0	yes				neg	1877	1	<=G7	0	grant	40+y	<=R1000	0
01	0117	4-Jan	Limpopo	Fetakgomo	Male	60	Yes	test neg	1	0	yes				pos	1861	1	<=G7	1	formal	40+y	R1001+	0
02	0117	4-Jan	Limpopo	Fetakgomo	Female	54	Yes	refuse HIV test	0	0	no				pos	1861	1	<=G7	1	no income	40+y	missing	1
01	0122	4-Jan	Limpopo	Fetakgomo	Male	31	No	refuse HIV test	0	0	no				pos	1892	0	<=G7	1	student	25-39y	missing	0
02	0122	4-Jan	Limpopo	Fetakgomo	Male	20	No	sr HIV+, <14oct	1	1					pos	1892	0	G8-11	1	self-employed	14-24y	<=R1000	0
05	0130	4-Jan	Limpopo	Fetakgomo	Female	85	No	refuse HIV test	0	0	no				neg	1863	0	<=G7	0	grant	40+y	R1001+	0
02	0135	4-Jan	Limpopo	Fetakgomo	Male	23	No	refuse HIV test	0	0	no				neg	1918	1	G12	0	student	14-24y	missing	1
03	0135	4-Jan	Limpopo	Fetakgomo	Male	17	No	refuse HIV test	0	0	no				neg	1918	1	G8-11	0	student	14-24y	missing	1
07	0135	4-Jan	Limpopo	Fetakgomo	Female	46	No	test neg	1	0	yes				neg	1918	1	G12	0	formal	40+y	R1001+	0
01	0138	4-Jan	Limpopo	Fetakgomo	Male	31	Yes	refuse HIV test	1	0	no				pos	1904	0	<=G7	1	other income	25-39y	<=R1000	0
01	0139	4-Jan	Limpopo	Fetakgomo	Male	82	Yes	refuse HIV test	0	0	no				neg	1865	1	<=G7	0	grant	40+y	<=R1000	1
02	0139	4-Jan	Limpopo	Fetakgomo	Female	72	Yes	refuse HIV test	0	0	no				neg	1865	1	<=G7	0	grant	40+y	<=R1000	1
05	0139	4-Jan	Limpopo	Fetakgomo	Female	33	Yes	test neg	1	0	yes				neg	1865	1	Tertiary	0	formal	25-39y	R1001+	0
01	0140	4-Jan	Limpopo	Fetakgomo	Male	45	Yes	refuse HIV test	1	0	no				pos	1866	0	G8-11	0	grant	40+y	R1001+	0
01	0141	4-Jan	Limpopo	Fetakgomo	Female	24	Yes	test neg	1	0	yes				neg	1883	1	G8-11	0	grant	14-24y	<=R1000	0
03	0141	4-Jan	Limpopo	Fetakgomo	Female	23	Yes	refuse HIV test	1	0	no				neg	1883	1	G12	0	grant	14-24y	<=R1000	1
05	0141	4-Jan	Limpopo	Fetakgomo	Male	16	Yes	refuse HIV test	0	0	no				neg	1883	1	G8-11	0	student	14-24y	missing	1
01	0143	4-Jan	Limpopo	Fetakgomo	Male	26	No	refuse HIV test	0	0	no				neg	1867	0	G12	0	other income	25-39y	<=R1000	0
01	0149	4-Jan	Limpopo	Fetakgomo	Male	77	Yes	test neg	1	0	yes				unknown	1919	1	<=G7	0	grant	40+y	R1001+	0
03	0149	4-Jan	Limpopo	Fetakgomo	Female	82	Yes	refuse HIV test	0	0	no				unknown	1919	1	<=G7	0	grant	40+y	R1001+	1
01	0163	4-Jan	Limpopo	Makhudumathamaga	Female	55	No	refuse HIV test	1	0	no				pos	2086	0	<=G7	1	self-employed	40+y	<=R1000	0
01	0170	4-Jan	Limpopo	Elias Motswaledi	Female	61	Yes	refuse HIV test	0	0	no				neg	1690	0	<=G7	0	grant	40+y	R1001+	0
02	0170	4-Jan	Limpopo	Elias Motswaledi	Male	66	Yes	refuse HIV test	0	0	no				neg	1690	0	<=G7	0	grant	40+y	R1001+	0
03	0170	4-Jan	Limpopo	Elias Motswaledi	Male	25	Yes	refuse HIV test	1	0	no				neg	1690	0	G12	0	student	25-39y	missing	0
01	0172	4-Jan	Limpopo	Makhudumathamaga	Female	60	No	sr HIV+, <14oct	1	1					neg	2228	0	<=G7	0	grant	40+y	R1001+	0
01	0173	4-Jan	Limpopo	Makhudumathamaga	Male	28	No	test neg	0	0	yes				pos	2194	1	G12	1	no income	25-39y	<=R1000	0
03	0173	4-Jan	Limpopo	Makhudumathamaga	Female	30		refuse HIV test	1	0	no				pos	2194	1	<=G7	1	grant	25-39y	<=R1000	1
04	0173	4-Jan	Limpopo	Makhudumathamaga	Male	15	No	refuse HIV test	0	0	no				pos	2194	1	G8-11	1	grant	14-24y	<=R1000	1
04	0176	4-Jan	Limpopo	Makhudumathamaga	Female	50	No	refuse HIV test	0	0	no				pos	2142	0	G8-11	1	other income	40+y	<=R1000	0
01	0181	4-Jan	Limpopo	Makhudumathamaga	Female	23	No	refuse HIV test	1	0	no				pos	2103	0	G12	1	student	14-24y	<=R1000	0
02	0181	4-Jan	Limpopo	Makhudumathamaga	Female	35	Yes	refuse HIV test	1	0	no				pos	2103	0	G12	1	no income	25-39y	<=R1000	0
01	0189	4-Jan	Limpopo	Elias Motswaledi	Female	74	No	refuse HIV test	0	0	no				unknown	1666	0	<=G7	0	grant	40+y	R1001+	0
02	0189	4-Jan	Limpopo	Elias Motswaledi	Female	43	Yes	refuse HIV test	0	0	no				unknown	1666	0	G8-11	0	grant	40+y	<=R1000	0
03	0189	4-Jan	Limpopo	Elias Motswaledi	Male	48	No	refuse HIV test	1	0	no				unknown	1666	0	G8-11	0	other income	40+y	R1001+	0
04	0189	4-Jan	Limpopo	Elias Motswaledi	Female	20	Yes	refuse HIV test	0	0	no				unknown	1666	0	G8-11	0	student	14-24y	missing	0
01	0190	4-Jan	Limpopo	Elias Motswaledi	Female	71	No	refuse HIV test	0	0	no				neg	1768	0	<=G7	0	grant	40+y	R1001+	0
02	0190	4-Jan	Limpopo	Elias Motswaledi	Male	17	No	refuse HIV test	0	0	no				neg	1768	0	<=G7	0	student	14-24y	missing	0
03	0190	4-Jan	Limpopo	Elias Motswaledi	Female	15	Yes	refuse HIV test	0	0	no				neg	1768	0	<=G7	0	student	14-24y	missing	0
01	0192	8-May	Limpopo	Elias Motswaledi	Female	75	No	refuse HIV test	0	0	no				neg	1667	3	<=G7	0	grant	40+y	R1001+	1
02	0192	8-May	Limpopo	Elias Motswaledi	Male	38	No	test neg	1	0	yes				neg	1667	3	<=G7	0	self-employed	25-39y	R1001+	1
03	0192	8-May	Limpopo	Elias Motswaledi	Male	40	No	refuse HIV test	1	0	no				neg	1667	3	G8-11	0	self-employed	40+y	<=R1000	1
04	0192	8-May	Limpopo	Elias Motswaledi	Female	21	No	test neg	0	0	yes				neg	1667	3	G8-11	0	student	14-24y	missing	1
06	0192	8-May	Limpopo	Elias Motswaledi	Male	16	No	test neg	1	0	yes				neg	1667	3	G8-11	0	student	14-24y	missing	1
07	0192	8-May	Limpopo	Elias Motswaledi	Female	14	No	refuse HIV test	0	0	no				neg	1667	3	G8-11	0	student	14-24y	missing	1
01	0203	4-Jan	Limpopo	Makhudumathamaga	Female	15	Yes	refuse HIV test	1	0	no				pos	2196	1	G8-11	0	formal	14-24y	R1001+	1
02	0203	4-Jan	Limpopo	Makhudumathamaga	Female	39	Yes	test neg	0	0	yes				pos	2196	1	G8-11	0	student	25-39y	<=R1000	0
04	0203	4-Jan	Limpopo	Makhudumathamaga	Female	16		refuse HIV test	0	0	no				pos	2196	1	<=G7	0	grant	14-24y	<=R1000	1
01	0215	4-Jan	Limpopo	Elias Motswaledi	Female	25	Yes	refuse HIV test	1	0	no				pos	1749	0	G12	1	grant	25-39y	<=R1000	0
03	0225	4-Jan	Limpopo	Makhudumathamaga	Female	68	Yes	test neg	0	0	yes				neg	2144	1	<=G7	0	grant	40+y	R1001+	0
05	0225	4-Jan	Limpopo	Makhudumathamaga	Female	70	Yes	refuse HIV test	0	0	no				neg	2144	1	<=G7	0	grant	40+y	R1001+	1
01	0233	4-Jan	Limpopo	Makhudumathamaga	Female	53	No	refuse HIV test	1	0	no				neg	2104	0	<=G7	0	grant	40+y	<=R1000	0
02	0233	4-Jan	Limpopo	Makhudumathamaga	Female	16	No	refuse HIV test	0	0	no				neg	2104	0	G8-11	0	student	14-24y	<=R1000	0
03	0233	4-Jan	Limpopo	Makhudumathamaga	Male	16	No	refuse HIV test	0	0	no				neg	2104	0	G8-11	0	grant	14-24y	<=R1000	0
01	0237	4-Jan	Limpopo	Elias Motswaledi	Female	42	No	test neg	1	0	yes				neg	1668	3	G8-11	0	grant	40+y	R1001+	1
02	0237	4-Jan	Limpopo	Elias Motswaledi	Male	40	No	test pos	0	0	yes	5/15/2014	0	0	neg	1668	3	G8-11	0	self-employed	40+y	R1001+	1
03	0237	4-Jan	Limpopo	Elias Motswaledi	Female	18	No	test neg	0	0	yes				neg	1668	3	G8-11	0	student	14-24y	missing	1
04	0237	4-Jan	Limpopo	Elias Motswaledi	Male	28	No	refuse HIV test	0	0	no				neg	1668	3	G8-11	0	student	25-39y	missing	1
01	0239	4-Jan	Limpopo	Ephraim Mogale	Female	22	Yes	refuse HIV test	1	0	no				neg	1822	0	G8-11	0	grant	14-24y	<=R1000	0
02	0239	4-Jan	Limpopo	Ephraim Mogale	Female	16	Yes	refuse HIV test	0	0	no				neg	1822	0	<=G7	0	unknown	14-24y	missing	0
05	0239	4-Jan	Limpopo	Ephraim Mogale	Male	16	Yes	refuse HIV test	1	0	no				neg	1822	0	G8-11	0	no income	14-24y	missing	0
06	0239	4-Jan	Limpopo	Ephraim Mogale	Female	18	Yes	sr HIV+, <14oct	1	1					neg	1822	0	G12	0	unknown	14-24y	missing	0
01	0240	4-Jan	Limpopo	Elias Motswaledi	Female	51	No	refuse HIV test	1	0	no				neg	1669	0	<=G7	0	no income	40+y	missing	0
01	0254	4-Jan	Limpopo	Makhudumathamaga	Female	29	Yes	test neg	1	0	yes				neg	2145	1	G12	0	no income	25-39y	<=R1000	0
02	0254	4-Jan	Limpopo	Makhudumathamaga	Male	72	No	refuse HIV test	0	0	no				neg	2145	1	<=G7	0	grant	40+y	R1001+	1
04	0254	4-Jan	Limpopo	Makhudumathamaga	Female	70	No	refuse HIV test	0	0	no				neg	2145	1	<=G7	0	grant	40+y	R1001+	1
01	0262	4-Jan	Limpopo	Ephraim Mogale	Female	61	Yes	refuse HIV test	0	0	no				pos	1795	0	<=G7	1	grant	40+y	R1001+	0
02	0264	4-Jan	Limpopo	Ephraim Mogale	Male	16	Yes	refuse HIV test	0	0	no				pos	1796	0	<=G7	0	unknown	14-24y	missing	0
01	0268	4-Jan	Limpopo	Makhudumathamaga	Male	48	Yes	refuse HIV test	1	0	no				pos	2199	0	G8-11	1	formal	40+y	R1001+	0
02	0268	4-Jan	Limpopo	Makhudumathamaga	Female	35	Yes	refuse HIV test	1	0	no				pos	2199	0	G12	1	no income	25-39y	missing	0
05	0268	4-Jan	Limpopo	Makhudumathamaga	Female	16	Yes	refuse HIV test	0	0	no				pos	2199	0	G8-11	1	student	14-24y	missing	0
01	0270	8-May	Limpopo	Elias Motswaledi	Female	16	No	test neg	1	0	yes				pos	1736	2	<=G7	1	grant	14-24y	R1001+	1
02	0270	8-May	Limpopo	Elias Motswaledi	Female	69	Yes	refuse HIV test	1	0	no				pos	1736	2	G8-11	1	student	40+y	missing	1
03	0270	8-May	Limpopo	Elias Motswaledi	Male	14	Yes	refuse HIV test	0	0	no				pos	1736	2	<=G7	1	grant	14-24y	missing	1
04	0270	8-May	Limpopo	Elias Motswaledi	Male	70	Yes	refuse HIV test	0	0	no				pos	1736	2	G8-11	1	unknown	40+y	missing	1
05	0270	8-May	Limpopo	Elias Motswaledi	Male	17	Yes	test neg	0	0	yes				pos	1736	2	G8-11	1	student	14-24y	missing	1
01	0271	4-Jan	Limpopo	Elias Motswaledi	Female	34	Yes	refuse HIV test	1	0	no				neg	1737	0	G8-11	0	grant	25-39y	<=R1000	0
02	0271	4-Jan	Limpopo	Elias Motswaledi	Female	17	No	refuse HIV test	0	0	no				neg	1737	0	G8-11	0	student	14-24y	missing	0
01	0276	4-Jan	Limpopo	Ephraim Mogale	Female	75	Yes	refuse HIV test	0	0	no				neg	1810	0	<=G7	0	grant	40+y	R1001+	0
02	0276	4-Jan	Limpopo	Ephraim Mogale	Female	28	Yes	refuse HIV test	0	0	no				neg	1810	0	G8-11	0	unknown	25-39y	missing	0
03	0276	4-Jan	Limpopo	Ephraim Mogale	Male	17	Yes	refuse HIV test	0	0	no				neg	1810	0	G8-11	0	student	14-24y	missing	0
01	0280	4-Jan	Limpopo	Makhudumathamaga	Female	20	No	test pos	0	0	yes	6/4/2014	0	0	pos	2105	3	G12	0	no income	14-24y	missing	1
02	0280	4-Jan	Limpopo	Makhudumathamaga	Female	24	No	test neg	1	0	yes				pos	2105	3	<=G7	0	grant	14-24y	<=R1000	1
03	0280	4-Jan	Limpopo	Makhudumathamaga	Female	54	No	test neg	1	0	yes				pos	2105	3	G8-11	0	other income	40+y	<=R1000	1
01	0281	4-Jan	Limpopo	Makhudumathamaga	Female	57	No	refuse HIV test	0	0	no				neg	2156	0	<=G7	0	no income	40+y	missing	0
01	0290	4-Jan	Limpopo	Makhudumathamaga	Female	47	Yes	refuse HIV test	0	0	no				neg	2060	0	G8-11	0	grant	40+y	<=R1000	0
03	0290	4-Jan	Limpopo	Makhudumathamaga	Female	21	Yes	refuse HIV test	1	0	no				neg	2060	0	G8-11	0	student	14-24y	missing	0
05	0290	4-Jan	Limpopo	Makhudumathamaga	Male	14	Yes	refuse HIV test	0	0	no				neg	2060	0	G8-11	0	student	14-24y	missing	0
01	0291	4-Jan	Limpopo	Elias Motswaledi	Male	65	Yes	refuse HIV test	1	0	no				pos	1670	0	Tertiary	0	other income	40+y	<=R1000	0
02	0291	4-Jan	Limpopo	Elias Motswaledi	Female	19	Yes	sr HIV+, <14oct	1	1					pos	1670	0	G8-11	0	no income	14-24y	missing	0
03	0291	4-Jan	Limpopo	Elias Motswaledi	Male	92		refuse HIV test	0	0	no				pos	1670	0	<=G7	0	grant	40+y	missing	0
01	0302	4-Jan	Ekurhuleni	Ekurhuleni South	Female	17	Yes	test neg	1	0	yes				pos	1497	2	G12	0	student	14-24y	<=R1000	1
02	0302	4-Jan	Ekurhuleni	Ekurhuleni South	Female	69	Yes	test neg	0	0	yes				pos	1497	2	<=G7	0	grant	40+y	R1001+	1
01	0303	4-Jan	Ekurhuleni	Ekurhuleni South	Female	51	Yes	on ART	1	1					pos	1220	0	G8-11	0	other income	40+y	<=R1000	0
01	0305	4-Jan	Ekurhuleni	Ekurhuleni South	Male	18	Yes	sr HIV+, <14oct	1	1					neg	1498	0	G8-11	0	student	14-24y	<=R1000	0
02	0309	4-Jan	Ekurhuleni	Ekurhuleni South	Female	24	Yes	on ART	1	1					pos	1499	0	G8-11	0	no income	14-24y	missing	0
03	0309	4-Jan	Ekurhuleni	Ekurhuleni South	Female	15	Yes	refuse HIV test	0	0	no				pos	1499	0	G8-11	0	student	14-24y	missing	0
01	0312	4-Jan	Ekurhuleni	Ekurhuleni South	Female	30		on ART	1	1					pos	1500	0	<=G7	0	unknown	25-39y	missing	0
01	0319	8-May	Ekurhuleni	Ekurhuleni South	Female	25	Yes	refuse HIV test	0	0	no				pos	1502	2	G8-11	1	no income	25-39y	missing	1
02	0319	8-May	Ekurhuleni	Ekurhuleni South	Male	26	Yes	refuse HIV test	0	0	no				pos	1502	2	G8-11	1	no income	25-39y	<=R1000	1
03	0319	8-May	Ekurhuleni	Ekurhuleni South	Female	27	Yes	test neg	1	0	yes				pos	1502	2	G8-11	1	no income	25-39y	missing	1
04	0319	8-May	Ekurhuleni	Ekurhuleni South	Female	14	Yes	refuse HIV test	0	0	no				pos	1502	2	G8-11	1	student	14-24y	<=R1000	1
07	0319	8-May	Ekurhuleni	Ekurhuleni South	Male	67	No	test neg	1	0	yes				pos	1502	2	G8-11	1	formal	40+y	R1001+	1
04	0335	8-May	Ekurhuleni	Ekurhuleni South	Female	39	No	on ART	1	1					pos	1221	2	G12	0	self-employed	25-39y	R1001+	1
05	0335	8-May	Ekurhuleni	Ekurhuleni South	Male	19	Yes	test neg	1	0	yes				pos	1221	2	G8-11	0	no income	14-24y	missing	1
06	0335	8-May	Ekurhuleni	Ekurhuleni South	Female	26	Yes	refuse HIV test	1	0	no				pos	1221	2	G12	0	no income	25-39y	<=R1000	1
07	0335	8-May	Ekurhuleni	Ekurhuleni South	Female	32	Yes	test neg	1	0	yes				pos	1221	2	G12	0	no income	25-39y	<=R1000	1
08	0335	8-May	Ekurhuleni	Ekurhuleni South	Female	70	No	refuse HIV test	0	0	no				pos	1221	2	G8-11	0	grant	40+y	R1001+	1
01	0343	4-Jan	Ekurhuleni	Ekurhuleni South	Female	31	Yes	test neg	1	0	yes				pos	1506	1	G8-11	1	grant	25-39y	<=R1000	0
04	0343	4-Jan	Ekurhuleni	Ekurhuleni South	Female	58	Yes	on ART	1	1					pos	1506	1	<=G7	1	grant	40+y	<=R1000	1
01	0351	4-Jan	Ekurhuleni	Ekurhuleni East	Female	66	Yes	test neg	0	0	yes				neg	141	1	G8-11	0	grant	40+y	R1001+	0
01	0356	4-Jan	Ekurhuleni	Ekurhuleni East	Female	92	Yes	refuse HIV test	0	0	no				neg	143	0	<=G7	0	grant	40+y	R1001+	0
01	0359	4-Jan	Ekurhuleni	Ekurhuleni East	Female	21	Yes	refuse HIV test	0	0	no				pos	488	1	G12	1	no income	14-24y	missing	1
02	0359	4-Jan	Ekurhuleni	Ekurhuleni East	Male	19	Yes	test neg	0	0	yes				pos	488	1	G8-11	1	student	14-24y	<=R1000	0
01	0361	4-Jan	Ekurhuleni	Ekurhuleni East	Male	29	No	sr HIV+, <14oct	1	1					pos	198	1	G8-11	0	other income	25-39y	R1001+	1
02	0361	4-Jan	Ekurhuleni	Ekurhuleni East	Male	27	No	refuse HIV test	1	0	no				pos	198	1	G12	0	formal	25-39y	R1001+	1
03	0361	4-Jan	Ekurhuleni	Ekurhuleni East	Female	17	Yes	test neg	0	0	yes				pos	198	1	G8-11	0	student	14-24y	<=R1000	0
01	0362	4-Jan	Ekurhuleni	Ekurhuleni East	Female	48	No	refuse HIV test	1	0	no				unknown	199	0	G8-11	0	no income	40+y	<=R1000	0
02	0362	4-Jan	Ekurhuleni	Ekurhuleni East	Male	16	Yes	refuse HIV test	0	0	no				unknown	199	0	G8-11	0	student	14-24y	<=R1000	0
01	0371	4-Jan	Ekurhuleni	Ekurhuleni East	Female	58	No	test pos	1	0	yes	6/25/2014	0	0	pos	489	1	<=G7	0	no income	40+y	<=R1000	0
02	0371	4-Jan	Ekurhuleni	Ekurhuleni East	Female	37	Yes	sr HIV+, <14oct	1	1					pos	489	1	G8-11	0	no income	25-39y	<=R1000	1
01	0372	8-May	Ekurhuleni	Ekurhuleni East	Male	52	No	refuse HIV test	1	0	no				pos	490	0	G8-11	0	student	40+y	missing	0
02	0372	8-May	Ekurhuleni	Ekurhuleni East	Female	29	No	on ART	1	1					pos	490	0	G12	0	other income	25-39y	<=R1000	0
03	0372	8-May	Ekurhuleni	Ekurhuleni East	Female	28	No	refuse HIV test	1	0	no				pos	490	0	G8-11	0	grant	25-39y	<=R1000	0
04	0372	8-May	Ekurhuleni	Ekurhuleni East	Female	26	No	refuse HIV test	0	0	no				pos	490	0	<=G7	0	grant	25-39y	<=R1000	0
05	0372	8-May	Ekurhuleni	Ekurhuleni East	Female	15	No	sr HIV+, <14oct	1	1					pos	490	0	<=G7	0	other income	14-24y	<=R1000	0
01	0375	4-Jan	Ekurhuleni	Ekurhuleni East	Female	30	Yes	refuse HIV test	1	0	no				pos	491	0	G12	1	no income	25-39y	<=R1000	0
01	0384	4-Jan	Ekurhuleni	Ekurhuleni East	Female	45	Yes	test neg	1	0	yes				pos	20	3	G8-11	0	formal	40+y	<=R1000	1
03	0384	4-Jan	Ekurhuleni	Ekurhuleni East	Female	24	Yes	test neg	1	0	yes				pos	20	3	G8-11	0	student	14-24y	<=R1000	1
05	0384	4-Jan	Ekurhuleni	Ekurhuleni East	Female	16	Yes	test neg	0	0	yes				pos	20	3	G8-11	0	student	14-24y	<=R1000	1
03	0387	4-Jan	Ekurhuleni	Ekurhuleni East	Female	14	Yes	refuse HIV test	1	0	no				pos	466	0	G8-11	1	student	14-24y	<=R1000	0
01	0388	8-May	Ekurhuleni	Ekurhuleni East	Female	40	Yes	refuse HIV test	1	0	no				pos	27	3	G12	0	no income	40+y	missing	1
04	0388	8-May	Ekurhuleni	Ekurhuleni East	Female	16	Yes	test neg	0	0	yes				pos	27	3	G8-11	0	no income	14-24y	<=R1000	1
05	0388	8-May	Ekurhuleni	Ekurhuleni East	Male	45	Yes	refuse HIV test	0	0	no				pos	27	3	<=G7	0	student	40+y	<=R1000	1
06	0388	8-May	Ekurhuleni	Ekurhuleni East	Male	23	Yes	test neg	1	0	yes				pos	27	3	G8-11	0	student	14-24y	<=R1000	1
07	0388	8-May	Ekurhuleni	Ekurhuleni East	Male	16	Yes	test neg	1	0	yes				pos	27	3	Tertiary	0	no income	14-24y	<=R1000	1
08	0388	8-May	Ekurhuleni	Ekurhuleni East	Male	17	Yes	refuse HIV test	0	0	no				pos	27	3	<=G7	0	student	14-24y	<=R1000	1
09	0388	8-May	Ekurhuleni	Ekurhuleni East	Male	17	Yes	refuse HIV test	0	0	no				pos	27	3	G8-11	0	student	14-24y	<=R1000	1
01	0389	4-Jan	Ekurhuleni	Ekurhuleni East	Female	24	No	sr HIV+, <14oct	1	1					pos	28	0	<=G7	1	no income	14-24y	<=R1000	0
01	0399	4-Jan	Ekurhuleni	Ekurhuleni East	Female	33	No	test pos	0	0	yes	9/15/2014	1	0	unknown	32	2	G12	0	other income	25-39y	R1001+	1
02	0399	4-Jan	Ekurhuleni	Ekurhuleni East	Male	41	Yes	test neg	0	0	yes				unknown	32	2	G12	0	other income	40+y	<=R1000	1
02	0402	4-Jan	Ekurhuleni	Ekurhuleni South	Male	17	No	refuse HIV test	1	0	no				neg	1337	0	G8-11	0	student	14-24y	<=R1000	0
04	0402	4-Jan	Ekurhuleni	Ekurhuleni South	Female	25	No	refuse HIV test	1	0	no				neg	1337	0	Tertiary	0	student	25-39y	<=R1000	0
01	0405	4-Jan	Ekurhuleni	Ekurhuleni South	Female	59	No	refuse HIV test	1	0	no				pos	1222	0	G8-11	1	no income	40+y	<=R1000	0
03	0406	4-Jan	Ekurhuleni	Ekurhuleni South	Male	16	No	refuse HIV test	1	0	no				pos	1223	0	<=G7	0	grant	14-24y	<=R1000	0
06	0406	4-Jan	Ekurhuleni	Ekurhuleni South	Male	16	No	refuse HIV test	1	0	no				pos	1223	0	G8-11	0	student	14-24y	<=R1000	0
01	0410	4-Jan	Ekurhuleni	Ekurhuleni South	Female	62	Yes	test neg	0	0	yes				pos	1225	1	G8-11	0	grant	40+y	R1001+	0
00	0412	4-Jan	Ekurhuleni	Ekurhuleni South	Male	76	No	refuse HIV test	0	0	no				pos	1338	3	G12	1	grant	40+y	R1001+	1
01	0412	4-Jan	Ekurhuleni	Ekurhuleni South	Male	76	No	test neg	0	0	yes				pos	1338	3	G12	1	grant	40+y	R1001+	1
02	0412	4-Jan	Ekurhuleni	Ekurhuleni South	Male	20	No	test neg	1	0	yes				pos	1338	3	G8-11	1	no income	14-24y	missing	1
03	0412	4-Jan	Ekurhuleni	Ekurhuleni South	Female	50	No	test neg	1	0	yes				pos	1338	3	G8-11	1	no income	40+y	<=R1000	1
01	0415	4-Jan	Ekurhuleni	Ekurhuleni South	Female	21	No	refuse HIV test	0	0	no				pos	1507	0	G8-11	1	grant	14-24y	R1001+	0
01	0418	4-Jan	Ekurhuleni	Ekurhuleni South	Male	64	No	refuse HIV test	0	0	no				pos	1508	0	G8-11	1	grant	40+y	missing	0
03	0418	4-Jan	Ekurhuleni	Ekurhuleni South	Male	46	Yes	refuse HIV test	0	0	no				pos	1508	0	G8-11	1	other income	40+y	R1001+	0
01	0422	4-Jan	Ekurhuleni	Ekurhuleni South	Male	20	Yes	refuse HIV test	0	0	no				pos	1197	0	G8-11	1	no income	14-24y	<=R1000	0
02	0422	4-Jan	Ekurhuleni	Ekurhuleni South	Female	42	Yes	refuse HIV test	0	0	no				pos	1197	0	<=G7	1	no income	40+y	<=R1000	0
03	0422	4-Jan	Ekurhuleni	Ekurhuleni South	Female	19	Yes	refuse HIV test	1	0	no				pos	1197	0	G8-11	1	grant	14-24y	<=R1000	0
01	0424	4-Jan	Ekurhuleni	Ekurhuleni South	Female	21	No	test neg	1	0	yes				unknown	1509	1	G12	0	no income	14-24y	<=R1000	0
01	0431	4-Jan	Ekurhuleni	Ekurhuleni South	Female	57	No	refuse HIV test	0	0	no				pos	1510	0	<=G7	0	no income	40+y	missing	0
02	0431	4-Jan	Ekurhuleni	Ekurhuleni South	Female	22	Yes	refuse HIV test	1	0	no				pos	1510	0	Tertiary	0	no income	14-24y	<=R1000	0
01	0441	4-Jan	Ekurhuleni	Ekurhuleni South	Female	30	No	on ART	1	1					unknown	1511	0	G8-11	0	no income	25-39y	missing	0
01	0446	4-Jan	Ekurhuleni	Ekurhuleni South	Female	50	Yes	test neg	1	0	yes				unknown	1512	2	G12	0	no income	40+y	<=R1000	1
02	0446	4-Jan	Ekurhuleni	Ekurhuleni South	Male	52	Yes	refuse HIV test	1	0	no				unknown	1512	2	G8-11	0	no income	40+y	missing	1
03	0446	4-Jan	Ekurhuleni	Ekurhuleni South	Male	21	Yes	test neg	1	0	yes				unknown	1512	2	G12	0	unknown	14-24y	missing	1
04	0446	4-Jan	Ekurhuleni	Ekurhuleni South	Female	19	Yes	refuse HIV test	1	0	no				unknown	1512	2	G12	0	no income	14-24y	<=R1000	1
01	0457	4-Jan	Limpopo	Greater Tubatse	Female	52	No	refuse HIV test	0	0	no				pos	1990	0	<=G7	1	no income	40+y	missing	0
02	0457	4-Jan	Limpopo	Greater Tubatse	Female	55	No	refuse HIV test	0	0	no				pos	1990	0	G8-11	1	no income	40+y	missing	0
01	0458	4-Jan	Limpopo	Greater Tubatse	Female	17	No	refuse HIV test	1	0	no				neg	2001	0	<=G7	0	grant	14-24y	<=R1000	0
02	0458	4-Jan	Limpopo	Greater Tubatse	Female	21	No	refuse HIV test	1	0	no				neg	2001	0	G8-11	0	student	14-24y	missing	0
02	0460	4-Jan	Limpopo	Greater Tubatse	Female	20	Yes	refuse HIV test	0	0	no				neg	1942	0	G8-11	0	student	14-24y	<=R1000	0
03	0460	4-Jan	Limpopo	Greater Tubatse	Female	22	Yes	refuse HIV test	0	0	no				neg	1942	0	G8-11	0	grant	14-24y	<=R1000	0
04	0460	4-Jan	Limpopo	Greater Tubatse	Female	48	Yes	refuse HIV test	0	0	no				neg	1942	0	G8-11	0	grant	40+y	<=R1000	0
06	0460	4-Jan	Limpopo	Greater Tubatse	Male	24	Yes	refuse HIV test	1	0	no				neg	1942	0	G8-11	0	other income	14-24y	<=R1000	0
01	0466	4-Jan	Limpopo	Greater Tubatse	Male	19	Yes	refuse HIV test	1	0	no				neg	2022	0	G8-11	0	student	14-24y	missing	0
02	0466	4-Jan	Limpopo	Greater Tubatse	Male	23		refuse HIV test	0	0	no				neg	2022	0	G8-11	0	student	14-24y	missing	0
03	0466	4-Jan	Limpopo	Greater Tubatse	Male	17	Yes	refuse HIV test	1	0	no				neg	2022	0	G8-11	0	no income	14-24y	missing	0
01	0467	4-Jan	Limpopo	Greater Tubatse	Female	56	No	refuse HIV test	0	0	no				neg	2023	2	<=G7	0	no income	40+y	missing	1
03	0467	4-Jan	Limpopo	Greater Tubatse	Female	16	No	refuse HIV test	0	0	no				neg	2023	2	G8-11	0	student	14-24y	missing	1
04	0467	4-Jan	Limpopo	Greater Tubatse	Male	18	No	test neg	0	0	yes				neg	2023	2	G8-11	0	student	14-24y	missing	1
05	0467	4-Jan	Limpopo	Greater Tubatse	Male	26	No	test neg	0	0	yes				neg	2023	2	G8-11	0	no income	25-39y	missing	1
02	0479	4-Jan	Limpopo	Greater Tubatse	Female	22	No	on ART	1	1					neg	1944	0	G8-11	0	no income	14-24y	missing	0
06	0479	4-Jan	Limpopo	Greater Tubatse	Male	17	No	refuse HIV test	0	0	no				neg	1944	0	G8-11	0	student	14-24y	missing	0
08	0479	4-Jan	Limpopo	Greater Tubatse	Female	28		refuse HIV test	0	0	no				neg	1944	0	G8-11	0	unknown	25-39y	missing	0
09	0479	4-Jan	Limpopo	Greater Tubatse	Male	16		refuse HIV test	1	0	no				neg	1944	0	G8-11	0	unknown	14-24y	missing	0
01	0482	4-Jan	Limpopo	Greater Tubatse	Female	32	Yes	refuse HIV test	1	0	no				unknown	2025	0	G8-11	0	no income	25-39y	missing	0
02	0482	4-Jan	Limpopo	Greater Tubatse	Female	18	Yes	refuse HIV test	1	0	no				unknown	2025	0	G12	0	no income	14-24y	missing	0
03	0482	4-Jan	Limpopo	Greater Tubatse	Male	33	Yes	refuse HIV test	1	0	no				unknown	2025	0	G8-11	0	formal	25-39y	R1001+	0
01	0495	4-Jan	Limpopo	Greater Tubatse	Female	29	Yes	refuse HIV test	0	0	no				pos	1992	0	G12	1	grant	25-39y	<=R1000	0
02	0495	4-Jan	Limpopo	Greater Tubatse	Male	89		refuse HIV test	0	0	no				pos	1992	0	<=G7	1	grant	40+y	missing	0
01	0496	4-Jan	Limpopo	Greater Tubatse	Male	23	Yes	refuse HIV test	0	0	no				pos	1993	1	G8-11	0	no income	14-24y	missing	1
02	0496	4-Jan	Limpopo	Greater Tubatse	Female	43	Yes	test pos	0	0	yes	8/19/2014	0	0	pos	1993	1	<=G7	0	grant	40+y	R1001+	0
03	0496	4-Jan	Limpopo	Greater Tubatse	Female	17	Yes	refuse HIV test	1	0	no				pos	1993	1	G8-11	0	student	14-24y	missing	1
01	0501	8-May	Ekurhuleni	Ekurhuleni East	Female	59	No	refuse HIV test	1	0	no				unknown	238	0	<=G7	0	grant	40+y	R1001+	0
02	0501	8-May	Ekurhuleni	Ekurhuleni East	Male	69	No	refuse HIV test	0	0	no				unknown	238	0	<=G7	0	grant	40+y	<=R1000	0
04	0501	8-May	Ekurhuleni	Ekurhuleni East	Female	38	Yes	refuse HIV test	0	0	no				unknown	238	0	G12	0	formal	25-39y	<=R1000	0
08	0501	8-May	Ekurhuleni	Ekurhuleni East	Male	17	Yes	refuse HIV test	0	0	no				unknown	238	0	G12	0	student	14-24y	<=R1000	0
09	0501	8-May	Ekurhuleni	Ekurhuleni East	Male	41	Yes	on ART	1	1					unknown	238	0	G8-11	0	formal	40+y	R1001+	0
01	0502	4-Jan	Ekurhuleni	Ekurhuleni East	Female	47	Yes	test neg	0	0	yes				pos	61	3	G8-11	1	other income	40+y	R1001+	1
03	0502	4-Jan	Ekurhuleni	Ekurhuleni East	Female	41	No	test neg	1	0	yes				pos	61	3	G8-11	1	formal	40+y	R1001+	1
04	0502	4-Jan	Ekurhuleni	Ekurhuleni East	Male	14	Yes	test neg	0	0	yes				pos	61	3	G8-11	1	student	14-24y	<=R1000	1
02	0504	8-May	Ekurhuleni	Ekurhuleni East	Male	16	No	refuse HIV test	0	0	no				pos	179	0	<=G7	0	student	14-24y	<=R1000	0
03	0504	8-May	Ekurhuleni	Ekurhuleni East	Female	17	No	refuse HIV test	0	0	no				pos	179	0	<=G7	0	no income	14-24y	missing	0
05	0504	8-May	Ekurhuleni	Ekurhuleni East	Male	14	No	refuse HIV test	0	0	no				pos	179	0	<=G7	0	no income	14-24y	missing	0
06	0504	8-May	Ekurhuleni	Ekurhuleni East	Female	17	No	refuse HIV test	0	0	no				pos	179	0	G8-11	0	student	14-24y	<=R1000	0
07	0504	8-May	Ekurhuleni	Ekurhuleni East	Female	25	No	refuse HIV test	1	0	no				pos	179	0	<=G7	0	grant	25-39y	<=R1000	0
08	0504	8-May	Ekurhuleni	Ekurhuleni East	Male	28	No	refuse HIV test	1	0	no				pos	179	0	G12	0	no income	25-39y	R1001+	0
10	0504	8-May	Ekurhuleni	Ekurhuleni East	Female	19	No	refuse HIV test	1	0	no				pos	179	0	G8-11	0	no income	14-24y	<=R1000	0
01	0507	4-Jan	Ekurhuleni	Ekurhuleni East	Male	76	No	refuse HIV test	1	0	no				pos	492	0	<=G7	1	grant	40+y	<=R1000	0
03	0507	4-Jan	Ekurhuleni	Ekurhuleni East	Female	74	No	refuse HIV test	0	0	no				pos	492	0	<=G7	1	grant	40+y	R1001+	0
04	0507	4-Jan	Ekurhuleni	Ekurhuleni East	Male	16	No	refuse HIV test	0	0	no				pos	492	0	G8-11	1	student	14-24y	<=R1000	0
01	0508	4-Jan	Ekurhuleni	Ekurhuleni East	Female	17	Yes	refuse HIV test	0	0	no				pos	493	0	G8-11	0	student	14-24y	<=R1000	0
04	0508	4-Jan	Ekurhuleni	Ekurhuleni East	Female	46	Yes	refuse HIV test	1	0	no				pos	493	0	G8-11	0	other income	40+y	R1001+	0
05	0508	4-Jan	Ekurhuleni	Ekurhuleni East	Female	59	Yes	refuse HIV test	0	0	no				pos	493	0	<=G7	0	no income	40+y	missing	0
01	0510	4-Jan	Ekurhuleni	Ekurhuleni East	Female	74	Yes	refuse HIV test	0	0	no				pos	475	0	<=G7	1	grant	40+y	R1001+	0
02	0510	4-Jan	Ekurhuleni	Ekurhuleni East	Male	16	Yes	refuse HIV test	1	0	no				pos	475	0	G8-11	1	student	14-24y	missing	0
01	0523	4-Jan	Ekurhuleni	Ekurhuleni East	Female	14	No	refuse HIV test	1	0	no				unknown	63	0	<=G7	0	student	14-24y	<=R1000	0
02	0523	4-Jan	Ekurhuleni	Ekurhuleni East	Male	34	No	refuse HIV test	0	0	no				unknown	63	0	G8-11	0	no income	25-39y	missing	0
00	0524	8-May	Ekurhuleni	Ekurhuleni East	Male	61	Yes	refuse HIV test	1	0	no				neg	64	1	<=G7	0	no income	40+y	<=R1000	1
01	0524	8-May	Ekurhuleni	Ekurhuleni East	Male	61	Yes	refuse HIV test	1	0	no				neg	64	1	<=G7	0	no income	40+y	<=R1000	1
02	0524	8-May	Ekurhuleni	Ekurhuleni East	Male	17	Yes	refuse HIV test	0	0	no				neg	64	1	G8-11	0	student	14-24y	<=R1000	1
03	0524	8-May	Ekurhuleni	Ekurhuleni East	Female	20	Yes	refuse HIV test	1	0	no				neg	64	1	G12	0	no income	14-24y	<=R1000	1
04	0524	8-May	Ekurhuleni	Ekurhuleni East	Male	25	Yes	test neg	1	0	yes				neg	64	1	G8-11	0	no income	25-39y	<=R1000	0
01	0531	4-Jan	Ekurhuleni	Ekurhuleni East	Female	48	No	refuse HIV test	1	0	no				pos	65	0	G8-11	0	no income	40+y	missing	0
03	0531	4-Jan	Ekurhuleni	Ekurhuleni East	Female	14	No	refuse HIV test	0	0	no				pos	65	0	G8-11	0	no income	14-24y	<=R1000	0
04	0531	4-Jan	Ekurhuleni	Ekurhuleni East	Male	42	No	refuse HIV test	0	0	no				pos	65	0	G8-11	0	no income	40+y	missing	0
05	0531	4-Jan	Ekurhuleni	Ekurhuleni East	Female	72	No	refuse HIV test	0	0	no				pos	65	0	<=G7	0	grant	40+y	R1001+	0
01	0534	8-May	Ekurhuleni	Ekurhuleni East	Male	85	No	refuse HIV test	0	0	no				unknown	66	2	<=G7	0	grant	40+y	R1001+	1
02	0534	8-May	Ekurhuleni	Ekurhuleni East	Female	79	No	refuse HIV test	0	0	no				unknown	66	2	missing	0	grant	40+y	R1001+	1
03	0534	8-May	Ekurhuleni	Ekurhuleni East	Female	45		refuse HIV test	0	0	no				unknown	66	2	G8-11	0	formal	40+y	<=R1000	1
06	0534	8-May	Ekurhuleni	Ekurhuleni East	Male	28	Yes	test neg	0	0	yes				unknown	66	2	G8-11	0	other income	25-39y	<=R1000	1
07	0534	8-May	Ekurhuleni	Ekurhuleni East	Female	16	Yes	test neg	0	0	yes				unknown	66	2	G8-11	0	no income	14-24y	<=R1000	1
08	0534	8-May	Ekurhuleni	Ekurhuleni East	Male	20		refuse HIV test	1	0	no				unknown	66	2	Tertiary	0	student	14-24y	missing	1
01	0538	8-May	Ekurhuleni	Ekurhuleni East		14	Yes	refuse HIV test	0	0	no				pos	239	1	G8-11	1	no income	14-24y	<=R1000	1
03	0538	8-May	Ekurhuleni	Ekurhuleni East	Female	43	Yes	test neg	1	0	yes				pos	239	1	G8-11	1	formal	40+y	R1001+	0
04	0538	8-May	Ekurhuleni	Ekurhuleni East	Male	52	Yes	refuse HIV test	0	0	no				pos	239	1	<=G7	1	formal	40+y	R1001+	1
05	0538	8-May	Ekurhuleni	Ekurhuleni East	Female	22	Yes	refuse HIV test	0	0	no				pos	239	1	G8-11	1	no income	14-24y	<=R1000	1
06	0538	8-May	Ekurhuleni	Ekurhuleni East	Female	21	Yes	refuse HIV test	1	0	no				pos	239	1	G8-11	1	no income	14-24y	<=R1000	1
02	0540	4-Jan	Ekurhuleni	Ekurhuleni East	Female	15	No	test neg	0	0	yes				pos	240	1	G8-11	1	student	14-24y	<=R1000	0
02	0542	4-Jan	Ekurhuleni	Ekurhuleni East	Female	21	Yes	refuse HIV test	1	0	no				pos	34	0	G8-11	1	no income	14-24y	missing	0
01	0554	4-Jan	Ekurhuleni	Ekurhuleni East	Female	65	Yes	refuse HIV test	1	0	no				pos	67	0	G8-11	0	no income	40+y	missing	0
02	0554	4-Jan	Ekurhuleni	Ekurhuleni East	Male	28	Yes	refuse HIV test	1	0	no				pos	67	0	Tertiary	0	other income	25-39y	<=R1000	0
01	0561	4-Jan	Ekurhuleni	Ekurhuleni East	Female	73	No	refuse HIV test	0	0	no				pos	70	0	<=G7	0	grant	40+y	R1001+	0
02	0561	4-Jan	Ekurhuleni	Ekurhuleni East	Female	49	No	refuse HIV test	1	0	no				pos	70	0	<=G7	0	no income	40+y	missing	0
03	0561	4-Jan	Ekurhuleni	Ekurhuleni East	Female	25	No	refuse HIV test	1	0	no				pos	70	0	G12	0	no income	25-39y	<=R1000	0
04	0561	4-Jan	Ekurhuleni	Ekurhuleni East	Female	16	No	refuse HIV test	1	0	no				pos	70	0	G8-11	0	student	14-24y	<=R1000	0
01	0563	4-Jan	Ekurhuleni	Ekurhuleni East	Female	17	No	refuse HIV test	0	0	no				pos	258	2	G8-11	1	student	14-24y	<=R1000	1
03	0563	4-Jan	Ekurhuleni	Ekurhuleni East	Male	37	No	test pos	1	0	yes	10/9/2014	0	0	pos	258	2	<=G7	1	other income	25-39y	<=R1000	1
06	0563	4-Jan	Ekurhuleni	Ekurhuleni East	Female	26	No	test pos	1	0	yes	10/9/2014	0	0	pos	258	2	G8-11	1	no income	25-39y	<=R1000	1
01	0569	4-Jan	Ekurhuleni	Ekurhuleni East	Male	33	No	refuse HIV test	1	0	no				pos	260	0	Tertiary	1	no income	25-39y	missing	0
01	0570	4-Jan	Ekurhuleni	Ekurhuleni East	Female	60	Yes	refuse HIV test	0	0	no				neg	433	0	<=G7	0	no income	40+y	<=R1000	0
02	0570	4-Jan	Ekurhuleni	Ekurhuleni East	Female	25	No	refuse HIV test	1	0	no				neg	433	0	G8-11	0	formal	25-39y	R1001+	0
01	0576	4-Jan	Ekurhuleni	Ekurhuleni East	Female	51	Yes	refuse HIV test	0	0	no				pos	261	0	<=G7	1	no income	40+y	missing	0
02	0576	4-Jan	Ekurhuleni	Ekurhuleni East	Male	19	Yes	refuse HIV test	1	0	no				pos	261	0	G8-11	1	no income	14-24y	missing	0
02	0583	4-Jan	Ekurhuleni	Ekurhuleni East	Female	14	Yes	refuse HIV test	0	0	no				pos	172	0	G8-11	1	student	14-24y	<=R1000	0
01	0584	4-Jan	Ekurhuleni	Ekurhuleni East	Female	20	Yes	test neg	1	0	yes				pos	173	1	G8-11	1	no income	14-24y	<=R1000	0
02	0584	4-Jan	Ekurhuleni	Ekurhuleni East	Male	26	Yes	refuse HIV test	0	0	no				pos	173	1	<=G7	1	no income	25-39y	<=R1000	1
02	0588	4-Jan	Ekurhuleni	Ekurhuleni East	Female	14	No	refuse HIV test	0	0	no				pos	146	0	G12	0	student	14-24y	<=R1000	0
01	0591	4-Jan	Ekurhuleni	Ekurhuleni East	Female	18	Yes	refuse HIV test	1	0	no				pos	262	0	G8-11	1	no income	14-24y	<=R1000	0
01	0598	8-May	Ekurhuleni	Ekurhuleni East	Male	37	Yes	on ART	1	1					pos	71	2	Tertiary	0	other income	25-39y	<=R1000	1
02	0598	8-May	Ekurhuleni	Ekurhuleni East	Male	25	Yes	test pos	0	0	yes	11/3/2013	1	1	pos	71	2	G8-11	0	other income	25-39y	<=R1000	1
03	0598	8-May	Ekurhuleni	Ekurhuleni East	Female	57	Yes	refuse HIV test	1	0	no				pos	71	2	G8-11	0	no income	40+y	<=R1000	1
04	0598	8-May	Ekurhuleni	Ekurhuleni East	Male	60	Yes	test neg	1	0	yes				pos	71	2	G12	0	grant	40+y	R1001+	1
06	0598	8-May	Ekurhuleni	Ekurhuleni East	Male	34	Yes	refuse HIV test	1	0	no				pos	71	2	G12	0	formal	25-39y	R1001+	1
01	0600	4-Jan	Ekurhuleni	Ekurhuleni East	Male	17	No	refuse HIV test	1	0	no				neg	467	0	G8-11	0	student	14-24y	<=R1000	0
02	0608	4-Jan	Ekurhuleni	Ekurhuleni North	Female	43	No	refuse HIV test	1	0	no				unknown	660	0	G8-11	0	grant	40+y	<=R1000	0
01	0613	4-Jan	Ekurhuleni	Ekurhuleni North	Female	80	Yes	refuse HIV test	0	0	no				neg	612	1	<=G7	0	grant	40+y	<=R1000	1
02	0613	4-Jan	Ekurhuleni	Ekurhuleni North	Female	29	Yes	test pos	1	0	yes	9/18/2014	0	0	neg	612	1	G8-11	0	no income	25-39y	<=R1000	0
04	0613	4-Jan	Ekurhuleni	Ekurhuleni North	Female	33	Yes	sr HIV+, <14oct	1	1					neg	612	1	G8-11	0	grant	25-39y	R1001+	1
01	0617	4-Jan	Ekurhuleni	Ekurhuleni North	Female	64	Yes	test neg	0	0	yes				pos	788	1	G8-11	1	formal	40+y	R1001+	0
03	0617	4-Jan	Ekurhuleni	Ekurhuleni North	Male	29	Yes	refuse HIV test	0	0	no				pos	788	1	G8-11	1	formal	25-39y	<=R1000	1
01	0618	4-Jan	Ekurhuleni	Ekurhuleni North	Female	35	No	on ART	1	1					pos	1043	0	<=G7	0	no income	25-39y	<=R1000	0
01	0619	4-Jan	Ekurhuleni	Ekurhuleni North	Female	33	No	sr HIV+, <14oct	1	1					pos	1113	0	G8-11	0	no income	25-39y	<=R1000	0
02	0619	4-Jan	Ekurhuleni	Ekurhuleni North	Female	15	No	sr HIV+, <14oct	1	1					pos	1113	0	G8-11	0	grant	14-24y	<=R1000	0
03	0619	4-Jan	Ekurhuleni	Ekurhuleni North	Male	15	No	on ART	1	1					pos	1113	0	G8-11	0	grant	14-24y	<=R1000	0
07	0619	4-Jan	Ekurhuleni	Ekurhuleni North	Female	56	No	on ART	1	1					pos	1113	0	<=G7	0	grant	40+y	R1001+	0
01	0621	4-Jan	Ekurhuleni	Ekurhuleni North	Female	49	No	test neg	0	0	yes				pos	789	1	<=G7	1	no income	40+y	<=R1000	0
01	0625	4-Jan	Ekurhuleni	Ekurhuleni North	Male	58	Yes	sr HIV+, <14oct	1	1					neg	846	0	<=G7	0	other income	40+y	<=R1000	0
02	0625	4-Jan	Ekurhuleni	Ekurhuleni North	Female	44	Yes	on ART	1	1					neg	846	0	<=G7	0	no income	40+y	<=R1000	0
01	0633	4-Jan	Ekurhuleni	Ekurhuleni North	Female	50	Yes	test neg	1	0	yes				pos	790	2	G8-11	1	formal	40+y	<=R1000	1
02	0633	4-Jan	Ekurhuleni	Ekurhuleni North	Male	29	Yes	refuse HIV test	0	0	no				pos	790	2	G8-11	1	no income	25-39y	<=R1000	1
03	0633	4-Jan	Ekurhuleni	Ekurhuleni North	Male	23	No	test neg	0	0	yes				pos	790	2	G8-11	1	no income	14-24y	<=R1000	1
04	0633	4-Jan	Ekurhuleni	Ekurhuleni North	Female	15	Yes	refuse HIV test	1	0	no				pos	790	2	G8-11	1	no income	14-24y	<=R1000	1
01	0639	4-Jan	Ekurhuleni	Ekurhuleni North	Female	20	Yes	test neg	1	0	yes				pos	873	2	G12	1	no income	14-24y	<=R1000	1
02	0639	4-Jan	Ekurhuleni	Ekurhuleni North	Female	70	Yes	test neg	0	0	yes				pos	873	2	<=G7	1	grant	40+y	R1001+	1
01	0644	4-Jan	Ekurhuleni	Ekurhuleni North	Female	48	Yes	test neg	1	0	yes				pos	909	1	G12	1	no income	40+y	<=R1000	0
01	0661	4-Jan	Limpopo	Makhudumathamaga	Female	30	Yes	refuse HIV test	0	0	no				pos	2087	0	G12	1	other income	25-39y	<=R1000	0
01	0667	4-Jan	Limpopo	Makhudumathamaga	Female	77	No	refuse HIV test	0	0	no				pos	2201	0	<=G7	1	grant	40+y	R1001+	0
02	0667	4-Jan	Limpopo	Makhudumathamaga	Male	34	No	refuse HIV test	1	0	no				pos	2201	0	G12	1	other income	25-39y	R1001+	0
03	0670	4-Jan	Limpopo	Makhudumathamaga	Female	33	Yes	refuse HIV test	1	0	no				pos	2061	0	G8-11	0	formal	25-39y	<=R1000	0
01	0671	4-Jan	Limpopo	Makhudumathamaga	Male	23	Yes	refuse HIV test	1	0	no				pos	2062	0	G12	1	other income	14-24y	<=R1000	0
03	0671	4-Jan	Limpopo	Makhudumathamaga	Male	31	Yes	refuse HIV test	1	0	no				pos	2062	0	<=G7	1	self-employed	25-39y	<=R1000	0
01	0672	4-Jan	Limpopo	Makhudumathamaga	Female	74	No	refuse HIV test	0	0	no				pos	2088	0	<=G7	1	grant	40+y	R1001+	0
01	0688	4-Jan	Limpopo	Makhudumathamaga	Male	28	No	refuse HIV test	1	0	no				neg	2063	0	missing	0	no income	25-39y	missing	0
02	0688	4-Jan	Limpopo	Makhudumathamaga	Female	23	No	refuse HIV test	1	0	no				neg	2063	0	G12	0	no income	14-24y	<=R1000	0
04	0688	4-Jan	Limpopo	Makhudumathamaga	Female	75	No	refuse HIV test	1	0	no				neg	2063	0	missing	0	other income	40+y	R1001+	0
05	0688	4-Jan	Limpopo	Makhudumathamaga	Female	95	No	refuse HIV test	0	0	no				neg	2063	0	<=G7	0	grant	40+y	R1001+	0
01	0690	4-Jan	Limpopo	Makhudumathamaga	Female	24	No	test neg	1	0	yes				pos	2203	2	G8-11	1	no income	14-24y	<=R1000	1
05	0690	4-Jan	Limpopo	Makhudumathamaga	Female	70	No	test neg	0	0	yes				pos	2203	2	<=G7	1	grant	40+y	R1001+	1
01	0692	4-Jan	Limpopo	Makhudumathamaga	Female	40	No	sr HIV+, <14oct	1	1					pos	2064	0	G12	1	no income	40+y	missing	0
05	0692	4-Jan	Limpopo	Makhudumathamaga	Male	18	No	refuse HIV test	0	0	no				pos	2064	0	<=G7	1	student	14-24y	missing	0
01	0697	4-Jan	Limpopo	Makhudumathamaga	Female	16	No	test neg	1	0	yes				pos	2154	1	G8-11	0	unknown	14-24y	missing	0
02	0698	4-Jan	Limpopo	Makhudumathamaga	Male	31	Yes	test neg	0	0	yes				pos	2204	2	G8-11	1	other income	25-39y	<=R1000	1
03	0698	4-Jan	Limpopo	Makhudumathamaga	Female	30	No	test neg	1	0	yes				pos	2204	2	G8-11	1	unknown	25-39y	missing	1
01	0699	4-Jan	Limpopo	Makhudumathamaga	Female	43	Yes	on ART	1	1					pos	2107	0	G8-11	0	unknown	40+y	<=R1000	0
07	0699	4-Jan	Limpopo	Makhudumathamaga	Female	18	Yes	refuse HIV test	1	0	no				pos	2107	0	G8-11	0	student	14-24y	missing	0
02	0700	4-Jan	Limpopo	Makhudumathamaga	Female	29	Yes	test neg	1	0	yes				pos	2205	1	G12	1	grant	25-39y	<=R1000	0
06	0700	4-Jan	Limpopo	Makhudumathamaga	Female	16	Yes	refuse HIV test	0	0	no				pos	2205	1	<=G7	1	grant	14-24y	<=R1000	1
08	0700	4-Jan	Limpopo	Makhudumathamaga	Female	29	Yes	refuse HIV test	0	0	no				pos	2205	1	<=G7	1	grant	25-39y	<=R1000	1
01	0721	4-Jan	Limpopo	Elias Motswaledi	Female	52	No	refuse HIV test	1	0	no				neg	1739	0	<=G7	0	self-employed	40+y	<=R1000	0
02	0721	4-Jan	Limpopo	Elias Motswaledi	Female	30	No	refuse HIV test	0	0	no				neg	1739	0	G12	0	grant	25-39y	<=R1000	0
01	0728	4-Jan	Limpopo	Ephraim Mogale	Male	60	Yes	refuse HIV test	0	0	no				pos	1797	0	G12	1	no income	40+y	<=R1000	0
02	0728	4-Jan	Limpopo	Ephraim Mogale	Male	74	No	refuse HIV test	1	0	no				pos	1797	0	<=G7	1	grant	40+y	R1001+	0
03	0728	4-Jan	Limpopo	Ephraim Mogale	Male	70	Yes	refuse HIV test	0	0	no				pos	1797	0	<=G7	1	grant	40+y	<=R1000	0
01	0732	4-Jan	Limpopo	Elias Motswaledi	Male	55	Yes	refuse HIV test	0	0	no				neg	1753	0	G12	0	self-employed	40+y	<=R1000	0
02	0732	4-Jan	Limpopo	Elias Motswaledi	Female	51	No	refuse HIV test	0	0	no				neg	1753	0	G12	0	no income	40+y	<=R1000	0
04	0732	4-Jan	Limpopo	Elias Motswaledi	Male	30	Yes	refuse HIV test	0	0	no				neg	1753	0	Tertiary	0	grant	25-39y	<=R1000	0
01	0742	4-Jan	Limpopo	Elias Motswaledi	Female	21	Yes	refuse HIV test	0	0	no				pos	1651	0	<=G7	1	grant	14-24y	<=R1000	0
07	0762	4-Jan	Limpopo	Makhudumathamaga	Female	35	No	refuse HIV test	0	0	no				neg	2206	0	<=G7	0	student	25-39y	<=R1000	0
12	0762	4-Jan	Limpopo	Makhudumathamaga	Female	60	No	refuse HIV test	0	0	no				neg	2206	0	<=G7	0	no income	40+y	R1001+	0
01	0773	4-Jan	Limpopo	Elias Motswaledi	Female	16	Yes	refuse HIV test	0	0	no				pos	1692	0	G8-11	1	student	14-24y	missing	0
02	0773	4-Jan	Limpopo	Elias Motswaledi	Female	60	Yes	refuse HIV test	0	0	no				pos	1692	0	G8-11	1	student	40+y	missing	0
01	0795	4-Jan	Limpopo	Elias Motswaledi	Female	15	No	refuse HIV test	1	0	no				neg	1672	0	<=G7	0	other income	14-24y	<=R1000	0
01	0801	4-Jan	Limpopo	Greater Tubatse	Female	14	Yes	refuse HIV test	1	0	no				pos	1983	0	G8-11	1	student	14-24y	missing	0
01	0809	4-Jan	Limpopo	Greater Tubatse	Female	42	Yes	refuse HIV test	0	0	no				neg	1984	0	G8-11	0	unknown	40+y	<=R1000	0
02	0809	4-Jan	Limpopo	Greater Tubatse	Male	21	Yes	refuse HIV test	1	0	no				neg	1984	0	G12	0	unknown	14-24y	missing	0
06	0809	4-Jan	Limpopo	Greater Tubatse	Female	17	Yes	refuse HIV test	1	0	no				neg	1984	0	G8-11	0	student	14-24y	missing	0
07	0809	4-Jan	Limpopo	Greater Tubatse	Male	24	Yes	refuse HIV test	0	0	no				neg	1984	0	G12	0	no income	14-24y	missing	0
04	0810	8-May	Limpopo	Greater Tubatse	Male	14	Yes	refuse HIV test	0	0	no				pos	1985	0	G8-11	1	student	14-24y	missing	0
05	0810	8-May	Limpopo	Greater Tubatse	Female	19	Yes	refuse HIV test	1	0	no				pos	1985	0	G12	1	student	14-24y	missing	0
06	0810	8-May	Limpopo	Greater Tubatse	Female	52	Yes	refuse HIV test	1	0	no				pos	1985	0	G8-11	1	no income	40+y	missing	0
07	0810	8-May	Limpopo	Greater Tubatse	Female	25	Yes	refuse HIV test	1	0	no				pos	1985	0	G12	1	no income	25-39y	missing	0
08	0810	8-May	Limpopo	Greater Tubatse	Male	22	Yes	refuse HIV test	1	0	no				pos	1985	0	G8-11	1	formal	14-24y	R1001+	0
09	0810	8-May	Limpopo	Greater Tubatse	Female	25	Yes	refuse HIV test	1	0	no				pos	1985	0	G12	1	no income	25-39y	missing	0
01	0817	8-May	Limpopo	Greater Tubatse	Female	26	No	refuse HIV test	1	0	no				pos	1945	0	G8-11	1	no income	25-39y	missing	0
02	0817	8-May	Limpopo	Greater Tubatse	Male	20	No	refuse HIV test	0	0	no				pos	1945	0	G8-11	1	student	14-24y	missing	0
03	0817	8-May	Limpopo	Greater Tubatse	Female	56	No	sr HIV+, >=14oct	1	1					pos	1945	0	<=G7	1	no income	40+y	missing	0
05	0817	8-May	Limpopo	Greater Tubatse	Female	18	No	refuse HIV test	1	0	no				pos	1945	0	G8-11	1	no income	14-24y	missing	0
06	0817	8-May	Limpopo	Greater Tubatse	Female	16	No	refuse HIV test	1	0	no				pos	1945	0	G8-11	1	student	14-24y	missing	0
02	0820	4-Jan	Limpopo	Greater Tubatse	Male	20	No	refuse HIV test	0	0	no				pos	1946	0	G8-11	1	no income	14-24y	missing	0
03	0820	4-Jan	Limpopo	Greater Tubatse	Male	14		sr HIV+, >=14oct	1	1					pos	1946	0	<=G7	1	student	14-24y	<=R1000	0
01	0825	4-Jan	Limpopo	Greater Tubatse	Female	50	Yes	refuse HIV test	0	0	no				pos	1967	0	<=G7	1	no income	40+y	missing	0
03	0825	4-Jan	Limpopo	Greater Tubatse	Female	76	Yes	refuse HIV test	0	0	no				pos	1967	0	<=G7	1	grant	40+y	R1001+	0
04	0826	4-Jan	Limpopo	Greater Tubatse	Male	16	Yes	refuse HIV test	0	0	no				neg	1947	0	G8-11	0	student	14-24y	missing	0
05	0826	4-Jan	Limpopo	Greater Tubatse	Female	22	Yes	refuse HIV test	1	0	no				neg	1947	0	<=G7	0	no income	14-24y	missing	0
06	0826	4-Jan	Limpopo	Greater Tubatse	Female	49	Yes	refuse HIV test	1	0	no				neg	1947	0	G12	0	no income	40+y	missing	0
01	0828	4-Jan	Limpopo	Greater Tubatse	Female	20	No	sr HIV+, >=14oct	1	1					pos	2030	0	G8-11	1	no income	14-24y	missing	0
01	0829	8-May	Limpopo	Greater Tubatse	Male	55	No	refuse HIV test	0	0	no				pos	1948	0	<=G7	1	no income	40+y	missing	0
02	0829	8-May	Limpopo	Greater Tubatse	Female	47	No	refuse HIV test	1	0	no				pos	1948	0	G8-11	1	no income	40+y	missing	0
07	0829	8-May	Limpopo	Greater Tubatse	Female	16	No	refuse HIV test	0	0	no				pos	1948	0	G8-11	1	student	14-24y	missing	0
08	0829	8-May	Limpopo	Greater Tubatse	Female	21	Yes	refuse HIV test	1	0	no				pos	1948	0	G8-11	1	student	14-24y	<=R1000	0
11	0829	8-May	Limpopo	Greater Tubatse	Female	26	No	refuse HIV test	1	0	no				pos	1948	0	G8-11	1	student	25-39y	missing	0
05	0830	4-Jan	Limpopo	Greater Tubatse	Female	31	Yes	refuse HIV test	1	0	no				pos	1949	0	G8-11	0	no income	25-39y	missing	0
01	0851	4-Jan	Ekurhuleni	Ekurhuleni East	Male	19	Yes	refuse HIV test	0	0	no				pos	494	0	<=G7	0	student	14-24y	missing	0
02	0851	4-Jan	Ekurhuleni	Ekurhuleni East	Male	16	No	refuse HIV test	0	0	no				pos	494	0	G8-11	0	student	14-24y	<=R1000	0
02	0852	4-Jan	Ekurhuleni	Ekurhuleni East	Male	58	Yes	refuse HIV test	1	0	no				neg	495	0	missing	0	unknown	40+y	missing	0
04	0852	4-Jan	Ekurhuleni	Ekurhuleni East	Male	22	Yes	refuse HIV test	0	0	no				neg	495	0	G12	0	self-employed	14-24y	R1001+	0
05	0852	4-Jan	Ekurhuleni	Ekurhuleni East	Female	53	Yes	refuse HIV test	1	0	no				neg	495	0	<=G7	0	no income	40+y	<=R1000	0
01	0853	4-Jan	Ekurhuleni	Ekurhuleni East	Female	26	Yes	refuse HIV test	0	0	no				unknown	496	0	G12	0	unknown	25-39y	<=R1000	0
01	0855	4-Jan	Ekurhuleni	Ekurhuleni East	Female	55	Yes	test neg	1	0	yes				neg	434	1	G8-11	0	no income	40+y	<=R1000	0
01	0856	4-Jan	Ekurhuleni	Ekurhuleni East	Male	18	Yes	refuse HIV test	1	0	no				unknown	264	0	G8-11	0	no income	14-24y	missing	0
02	0856	4-Jan	Ekurhuleni	Ekurhuleni East	Female	27	No	refuse HIV test	1	0	no				unknown	264	0	G12	0	no income	25-39y	<=R1000	0
01	0861	4-Jan	Ekurhuleni	Ekurhuleni East	Male	52	No	test neg	0	0	yes				pos	37	1	<=G7	0	no income	40+y	<=R1000	0
01	0866	4-Jan	Ekurhuleni	Ekurhuleni East	Female	45	No	refuse HIV test	1	0	no				unknown	265	0	G12	0	no income	40+y	missing	0
02	0866	4-Jan	Ekurhuleni	Ekurhuleni East	Female	22	No	refuse HIV test	1	0	no				unknown	265	0	Tertiary	0	no income	14-24y	missing	0
02	0868	4-Jan	Ekurhuleni	Ekurhuleni East	Male	49	No	refuse HIV test	0	0	no				pos	181	0	G12	1	formal	40+y	R1001+	0
03	0868	4-Jan	Ekurhuleni	Ekurhuleni East	Female	49	Yes	refuse HIV test	0	0	no				pos	181	0	<=G7	1	no income	40+y	<=R1000	0
01	0872	4-Jan	Ekurhuleni	Ekurhuleni East	Female	49	Yes	on ART	1	1					pos	266	1	<=G7	1	other income	40+y	R1001+	1
02	0872	4-Jan	Ekurhuleni	Ekurhuleni East	Female	14	Yes	test neg	0	0	yes				pos	266	1	G8-11	1	student	14-24y	<=R1000	0
00	0879	4-Jan	Ekurhuleni	Ekurhuleni East	Male	26	No	refuse HIV test	0	0	no				pos	21	0	G8-11	1	other income	25-39y	R1001+	0
01	0879	4-Jan	Ekurhuleni	Ekurhuleni East	Male	26	No	refuse HIV test	0	0	no				pos	21	0	G8-11	1	other income	25-39y	R1001+	0
01	0882	4-Jan	Ekurhuleni	Ekurhuleni East	Female	29	Yes	test pos	1	0	yes	9/21/2014	0	0	neg	38	1	G8-11	0	formal	25-39y	R1001+	0
04	0882	4-Jan	Ekurhuleni	Ekurhuleni East	Female	15	Yes	refuse HIV test	0	0	no				neg	38	1	G8-11	0	student	14-24y	<=R1000	1
01	0884	4-Jan	Ekurhuleni	Ekurhuleni East	Male	42	No	test neg	1	0	yes				neg	200	1	G8-11	0	no income	40+y	<=R1000	0
02	0888	4-Jan	Ekurhuleni	Ekurhuleni East	Female	14	Yes	refuse HIV test	1	0	no				pos	267	0	G8-11	1	student	14-24y	<=R1000	0
05	0888	4-Jan	Ekurhuleni	Ekurhuleni East	Female	73	Yes	refuse HIV test	0	0	no				pos	267	0	<=G7	1	grant	40+y	R1001+	0
08	0888	4-Jan	Ekurhuleni	Ekurhuleni East	Female	32	Yes	refuse HIV test	1	0	no				pos	267	0	G12	1	student	25-39y	<=R1000	0
02	0889	8-May	Ekurhuleni	Ekurhuleni East	Male	15	No	refuse HIV test	1	0	no				neg	268	0	G8-11	0	student	14-24y	<=R1000	0
03	0889	8-May	Ekurhuleni	Ekurhuleni East	Female	42	Yes	refuse HIV test	0	0	no				neg	268	0	G8-11	0	grant	40+y	R1001+	0
04	0889	8-May	Ekurhuleni	Ekurhuleni East	Female	30	No	refuse HIV test	0	0	no				neg	268	0	<=G7	0	student	25-39y	<=R1000	0
05	0889	8-May	Ekurhuleni	Ekurhuleni East	Female	35	No	refuse HIV test	1	0	no				neg	268	0	G12	0	no income	25-39y	<=R1000	0
08	0889	8-May	Ekurhuleni	Ekurhuleni East	Female	47	No	refuse HIV test	0	0	no				neg	268	0	G8-11	0	no income	40+y	<=R1000	0
01	0893	4-Jan	Ekurhuleni	Ekurhuleni East	Female	50	No	refuse HIV test	1	0	no				unknown	270	0	G8-11	0	no income	40+y	<=R1000	0
03	0893	4-Jan	Ekurhuleni	Ekurhuleni East	Female	25	No	refuse HIV test	1	0	no				unknown	270	0	G8-11	0	no income	25-39y	<=R1000	0
01	0896	4-Jan	Ekurhuleni	Ekurhuleni East	Male	25	Yes	refuse HIV test	1	0	no				pos	271	1	G12	1	no income	25-39y	<=R1000	1
02	0896	4-Jan	Ekurhuleni	Ekurhuleni East	Female	51	Yes	refuse HIV test	1	0	no				pos	271	1	<=G7	1	no income	40+y	<=R1000	1
03	0896	4-Jan	Ekurhuleni	Ekurhuleni East	Male	31	Yes	test pos	1	0	yes	10/2/2014	0	0	pos	271	1	G12	1	formal	25-39y	R1001+	0
01	0898	4-Jan	Ekurhuleni	Ekurhuleni East	Female	56	Yes	test neg	1	0	yes				pos	272	1	G8-11	1	other income	40+y	R1001+	0
01	0902	4-Jan	Ekurhuleni	Ekurhuleni South	Female	49	No	test neg	1	0	yes				unknown	1181	1	G8-11	0	no income	40+y	<=R1000	0
03	0902	4-Jan	Ekurhuleni	Ekurhuleni South	Female	61	No	refuse HIV test	0	0	no				unknown	1181	1	<=G7	0	grant	40+y	<=R1000	1
01	0905	4-Jan	Ekurhuleni	Ekurhuleni South	Female	49	No	on ART	1	1					pos	1226	0	G8-11	1	other income	40+y	<=R1000	0
01	0908	4-Jan	Ekurhuleni	Ekurhuleni South	Female	35	Yes	refuse HIV test	1	0	no				unknown	1339	0	G8-11	0	other income	25-39y	<=R1000	0
01	0911	4-Jan	Ekurhuleni	Ekurhuleni South	Male	45	Yes	refuse HIV test	1	0	no				pos	1513	0	G8-11	0	no income	40+y	missing	0
01	0913	4-Jan	Ekurhuleni	Ekurhuleni South	Female	59	No	test neg	0	0	yes				pos	1514	1	G8-11	1	no income	40+y	missing	0
02	0913	4-Jan	Ekurhuleni	Ekurhuleni South	Female	39		on ART	1	1					pos	1514	1	G8-11	1	no income	25-39y	<=R1000	1
01	0918	4-Jan	Ekurhuleni	Ekurhuleni South	Female	16	Yes	refuse HIV test	1	0	no				neg	1515	1	G8-11	0	student	14-24y	<=R1000	1
03	0918	4-Jan	Ekurhuleni	Ekurhuleni South	Female	24	Yes	test neg	1	0	yes				neg	1515	1	G12	0	no income	14-24y	<=R1000	0
01	0920	4-Jan	Ekurhuleni	Ekurhuleni South	Female	23	Yes	refuse HIV test	0	0	no				pos	1227	0	G12	1	no income	14-24y	<=R1000	0
02	0920	4-Jan	Ekurhuleni	Ekurhuleni South	Female	46	Yes	refuse HIV test	1	0	no				pos	1227	0	G8-11	1	grant	40+y	<=R1000	0
01	0925	4-Jan	Ekurhuleni	Ekurhuleni South	Female	32	No	sr HIV+, >=14oct	1	1					pos	1198	0	<=G7	0	no income	25-39y	missing	0
02	0925	4-Jan	Ekurhuleni	Ekurhuleni South	Female	15	No	refuse HIV test	0	0	no				pos	1198	0	G8-11	0	student	14-24y	missing	0
03	0925	4-Jan	Ekurhuleni	Ekurhuleni South	Female	53	No	on ART	1	1					pos	1198	0	<=G7	0	no income	40+y	<=R1000	0
01	0927	4-Jan	Ekurhuleni	Ekurhuleni South	Female	29	Yes	refuse HIV test	1	0	no				neg	1516	0	G12	0	other income	25-39y	R1001+	0
03	0927	4-Jan	Ekurhuleni	Ekurhuleni South	Female	46	No	on ART	1	1					neg	1516	0	G8-11	0	no income	40+y	missing	0
01	0932	4-Jan	Ekurhuleni	Ekurhuleni South	Male	39	Yes	refuse HIV test	1	0	no				neg	1182	0	Tertiary	0	no income	25-39y	<=R1000	0
02	0932	4-Jan	Ekurhuleni	Ekurhuleni South	Female	62	No	refuse HIV test	0	0	no				neg	1182	0	G8-11	0	grant	40+y	R1001+	0
02	0935	4-Jan	Ekurhuleni	Ekurhuleni South	Female	26	Yes	refuse HIV test	0	0	no				neg	1228	0	missing	0	other income	25-39y	R1001+	0
01	0937	4-Jan	Ekurhuleni	Ekurhuleni South	Male	65	Yes	test neg	1	0	yes				pos	1425	2	G8-11	1	grant	40+y	<=R1000	1
03	0937	4-Jan	Ekurhuleni	Ekurhuleni South	Female	29	Yes	test pos	1	0	yes	10/8/2014	0	0	pos	1425	2	G8-11	1	grant	25-39y	<=R1000	1
01	0943	4-Jan	Ekurhuleni	Ekurhuleni South	Female	15	No	refuse HIV test	1	0	no				pos	1229	0	G8-11	1	grant	14-24y	<=R1000	0
02	0943	4-Jan	Ekurhuleni	Ekurhuleni South	Male	14	No	refuse HIV test	1	0	no				pos	1229	0	G8-11	1	student	14-24y	<=R1000	0
01	0950	4-Jan	Ekurhuleni	Ekurhuleni South	Female	31	Yes	refuse HIV test	1	0	no				unknown	1520	0	G12	0	no income	25-39y	missing	0
01	0959	4-Jan	Ekurhuleni	Ekurhuleni North	Male	24	No	refuse HIV test	0	0	no				pos	1044	0	G8-11	0	other income	14-24y	<=R1000	0
02	0963	4-Jan	Ekurhuleni	Ekurhuleni North	Female	35	Yes	refuse HIV test	1	0	no				neg	1045	0	Tertiary	0	formal	25-39y	R1001+	0
05	0963	4-Jan	Ekurhuleni	Ekurhuleni North	Male	85	Yes	refuse HIV test	1	0	no				neg	1045	0	<=G7	0	grant	40+y	R1001+	0
01	0967	4-Jan	Ekurhuleni	Ekurhuleni North	Female	16	No	refuse HIV test	0	0	no				unknown	570	0	G8-11	0	no income	14-24y	missing	0
01	0971	4-Jan	Ekurhuleni	Ekurhuleni North	Male	21	Yes	refuse HIV test	1	0	no				pos	993	0	<=G7	1	no income	14-24y	<=R1000	0
02	0971	4-Jan	Ekurhuleni	Ekurhuleni North	Female	82	Yes	refuse HIV test	1	0	no				pos	993	0	<=G7	1	grant	40+y	R1001+	0
01	0972	4-Jan	Ekurhuleni	Ekurhuleni North	Female	16	No	refuse HIV test	0	0	no				neg	746	0	G8-11	0	no income	14-24y	<=R1000	0
01	0976	4-Jan	Ekurhuleni	Ekurhuleni North	Female	60	Yes	refuse HIV test	1	0	no				pos	699	1	G12	1	no income	40+y	<=R1000	1
02	0976	4-Jan	Ekurhuleni	Ekurhuleni North	Female	39	Yes	test neg	1	0	yes				pos	699	1	Tertiary	1	formal	25-39y	R1001+	0
01	0978	4-Jan	Ekurhuleni	Ekurhuleni North	Female	30	No	test neg	1	0	yes				unknown	582	1	G8-11	0	formal	25-39y	R1001+	0
01	0981	4-Jan	Ekurhuleni	Ekurhuleni North	Female	45	No	test pos	1	0	yes	12/31/2014	1	0	neg	897	1	G12	0	formal	40+y	R1001+	0
01	0986	4-Jan	Ekurhuleni	Ekurhuleni North	Male	40	No	sr HIV+, >=14oct	1	1					pos	747	0	G8-11	1	no income	40+y	<=R1000	0
02	0986	4-Jan	Ekurhuleni	Ekurhuleni North	Female	15	No	refuse HIV test	0	0	no				pos	747	0	<=G7	1	student	14-24y	<=R1000	0
01	0988	4-Jan	Ekurhuleni	Ekurhuleni North	Female	42	No	on ART	1	1					neg	700	3	G8-11	0	no income	40+y	<=R1000	1
02	0988	4-Jan	Ekurhuleni	Ekurhuleni North	Female	25	No	test neg	1	0	yes				neg	700	3	G8-11	0	no income	25-39y	<=R1000	1
03	0988	4-Jan	Ekurhuleni	Ekurhuleni North	Female	20	No	test neg	1	0	yes				neg	700	3	G8-11	0	no income	14-24y	<=R1000	1
04	0988	4-Jan	Ekurhuleni	Ekurhuleni North	Female	30	No	test pos	0	0	yes	10/25/2013	1	1	neg	700	3	G8-11	0	no income	25-39y	missing	1
01	0989	4-Jan	Ekurhuleni	Ekurhuleni North	Female	57	No	test neg	0	0	yes				neg	1114	2	<=G7	0	no income	40+y	<=R1000	1
02	0989	4-Jan	Ekurhuleni	Ekurhuleni North	Female	27	No	test neg	1	0	yes				neg	1114	2	G8-11	0	no income	25-39y	<=R1000	1
03	0989	4-Jan	Ekurhuleni	Ekurhuleni North	Female	17	No	refuse HIV test	1	0	no				neg	1114	2	G8-11	0	grant	14-24y	<=R1000	1
01	1004	8-May	Ekurhuleni	Ekurhuleni North	Female	77	Yes	test neg	0	0	yes				pos	661	5	<=G7	0	grant	40+y	R1001+	1
02	1004	8-May	Ekurhuleni	Ekurhuleni North	Female	56	No	test neg	1	0	yes				pos	661	5	<=G7	0	grant	40+y	R1001+	1
03	1004	8-May	Ekurhuleni	Ekurhuleni North	Female	78	No	refuse HIV test	0	0	no				pos	661	5	<=G7	0	grant	40+y	R1001+	1
04	1004	8-May	Ekurhuleni	Ekurhuleni North	Male	20	Yes	test neg	1	0	yes				pos	661	5	G8-11	0	no income	14-24y	<=R1000	1
05	1004	8-May	Ekurhuleni	Ekurhuleni North	Male	71	Yes	test neg	0	0	yes				pos	661	5	<=G7	0	grant	40+y	R1001+	1
06	1004	8-May	Ekurhuleni	Ekurhuleni North	Female	51	Yes	test neg	0	0	yes				pos	661	5	<=G7	0	formal	40+y	R1001+	1
01	1006	4-Jan	Ekurhuleni	Ekurhuleni North	Female	49	No	test pos	1	0	yes	10/28/2013	1	1	pos	849	2	<=G7	0	no income	40+y	<=R1000	1
03	1006	4-Jan	Ekurhuleni	Ekurhuleni North	Male	57	No	test neg	0	0	yes				pos	849	2	G8-11	0	grant	40+y	R1001+	1
04	1006	4-Jan	Ekurhuleni	Ekurhuleni North	Female	14	Yes	refuse HIV test	0	0	no				pos	849	2	G8-11	0	student	14-24y	<=R1000	1
01	1009	4-Jan	Ekurhuleni	Ekurhuleni North	Female	24	No	test pos	1	0	yes	1/10/2015	1	0	pos	565	1	G8-11	0	no income	14-24y	<=R1000	0
01	1012	4-Jan	Ekurhuleni	Ekurhuleni North	Female	39	No	refuse HIV test	1	0	no				pos	701	0	G8-11	1	other income	25-39y	R1001+	0
03	1017	4-Jan	Ekurhuleni	Ekurhuleni North	Male	19	Yes	test neg	1	0	yes				pos	702	1	Tertiary	1	no income	14-24y	<=R1000	0
01	1021	4-Jan	Ekurhuleni	Ekurhuleni North	Female	62	No	test neg	0	0	yes				pos	791	1	<=G7	1	grant	40+y	R1001+	0
02	1021	4-Jan	Ekurhuleni	Ekurhuleni North	Female	30	No	refuse HIV test	1	0	no				pos	791	1	G12	1	no income	25-39y	<=R1000	1
01	1028	4-Jan	Ekurhuleni	Ekurhuleni North	Male	66	Yes	refuse HIV test	0	0	no				pos	703	1	<=G7	0	no income	40+y	<=R1000	1
02	1028	4-Jan	Ekurhuleni	Ekurhuleni North	Female	59	Yes	test neg	1	0	yes				pos	703	1	G8-11	0	formal	40+y	R1001+	0
03	1028	4-Jan	Ekurhuleni	Ekurhuleni North	Female	27	Yes	sr HIV+, >=14oct	1	1					pos	703	1	G12	0	formal	25-39y	R1001+	1
01	1044	4-Jan	Ekurhuleni	Ekurhuleni North	Female	58	Yes	test neg	0	0	yes				pos	825	1	G8-11	1	no income	40+y	<=R1000	0
01	1045	4-Jan	Ekurhuleni	Ekurhuleni North	Male	34	Yes	refuse HIV test	1	0	no				neg	1047	0	G8-11	0	no income	25-39y	<=R1000	0
01	1049	4-Jan	Ekurhuleni	Ekurhuleni North	Male	31	No	on ART	1	1					unknown	579	0	G12	0	student	25-39y	<=R1000	0
02	1053	4-Jan	Ekurhuleni	Ekurhuleni South	Female	23	Yes	test neg	1	0	yes				pos	1230	3	G12	1	no income	14-24y	R1001+	1
04	1053	4-Jan	Ekurhuleni	Ekurhuleni South	Female	47	Yes	refuse HIV test	1	0	no				pos	1230	3	G8-11	1	no income	40+y	<=R1000	1
05	1053	4-Jan	Ekurhuleni	Ekurhuleni South	Male	21	Yes	test neg	1	0	yes				pos	1230	3	G12	1	formal	14-24y	R1001+	1
07	1053	4-Jan	Ekurhuleni	Ekurhuleni South	Female	49	No	test pos	1	0	yes	10/23/2014	0	0	pos	1230	3	<=G7	1	other income	40+y	<=R1000	1
01	1057	4-Jan	Ekurhuleni	Ekurhuleni South	Female	71	No	refuse HIV test	0	0	no				unknown	1521	0	G8-11	0	grant	40+y	R1001+	0
04	1074	4-Jan	Ekurhuleni	Ekurhuleni South	Female	27	No	sr HIV+, >=14oct	1	1					pos	1340	1	G12	1	grant	25-39y	<=R1000	1
05	1074	4-Jan	Ekurhuleni	Ekurhuleni South	Female	21	No	test neg	1	0	yes				pos	1340	1	G8-11	1	unknown	14-24y	missing	0
01	1078	4-Jan	Ekurhuleni	Ekurhuleni South	Female	22	No	refuse HIV test	0	0	no				pos	1523	0	G12	0	no income	14-24y	<=R1000	0
02	1078	4-Jan	Ekurhuleni	Ekurhuleni South	Male	46	No	refuse HIV test	0	0	no				pos	1523	0	G12	0	unknown	40+y	missing	0
01	1083	4-Jan	Ekurhuleni	Ekurhuleni South	Female	14	No	test neg	0	0	yes				pos	1342	1	missing	1	grant	14-24y	<=R1000	0
02	1083	4-Jan	Ekurhuleni	Ekurhuleni South	Female	23	No	sr HIV+, >=14oct	1	1					pos	1342	1	G12	1	no income	14-24y	<=R1000	1
01	1085	4-Jan	Ekurhuleni	Ekurhuleni South	Male	43	No	on ART	1	1					pos	1456	0	G12	1	no income	40+y	<=R1000	0
01	1087	4-Jan	Ekurhuleni	Ekurhuleni South	Male	31	No	test neg	1	0	yes				pos	1524	1	G8-11	0	no income	25-39y	missing	0
01	1097	>8	Ekurhuleni	Ekurhuleni South	Male	21	Yes	test neg	1	0	yes				neg	1183	6	Tertiary	0	no income	14-24y	missing	1
08	1097	>8	Ekurhuleni	Ekurhuleni South	Female	73	Yes	refuse HIV test	1	0	no				neg	1183	6	missing	0	grant	40+y	<=R1000	1
10	1097	>8	Ekurhuleni	Ekurhuleni South	Male	49	Yes	test neg	1	0	yes				neg	1183	6	<=G7	0	student	40+y	missing	1
11	1097	>8	Ekurhuleni	Ekurhuleni South	Male	52	Yes	on ART	1	1					neg	1183	6	G8-11	0	formal	40+y	R1001+	1
12	1097	>8	Ekurhuleni	Ekurhuleni South	Female	40	Yes	test neg	1	0	yes				neg	1183	6	G8-11	0	no income	40+y	<=R1000	1
13	1097	>8	Ekurhuleni	Ekurhuleni South	Female	47	Yes	test neg	1	0	yes				neg	1183	6	G8-11	0	formal	40+y	<=R1000	1
14	1097	>8	Ekurhuleni	Ekurhuleni South	Male	18	Yes	test neg	1	0	yes				neg	1183	6	G8-11	0	student	14-24y	missing	1
15	1097	>8	Ekurhuleni	Ekurhuleni South	Male	20	Yes	test neg	1	0	yes				neg	1183	6	G12	0	no income	14-24y	missing	1
16	1097	>8	Ekurhuleni	Ekurhuleni South	Female	18	Yes	refuse HIV test	1	0	no				neg	1183	6	G12	0	student	14-24y	<=R1000	1
01	1098	4-Jan	Ekurhuleni	Ekurhuleni South	Female	22	No	test neg	1	0	yes				neg	1345	1	G12	0	student	14-24y	missing	0
01	1105	4-Jan	Ekurhuleni	Ekurhuleni East	Female	29	Yes	sr HIV+, <14oct	1	1					pos	39	0	G12	1	no income	25-39y	<=R1000	0
03	1106	4-Jan	Ekurhuleni	Ekurhuleni East	Female	48	No	test pos	1	0	yes	12/24/2013	1	1	pos	40	1	<=G7	1	grant	40+y	<=R1000	0
02	1107	4-Jan	Ekurhuleni	Ekurhuleni East	Female	33	No	refuse HIV test	0	0	no				pos	273	0	<=G7	1	grant	25-39y	R1001+	0
03	1107	4-Jan	Ekurhuleni	Ekurhuleni East	Male	14	No	refuse HIV test	0	0	no				pos	273	0	G8-11	1	student	14-24y	R1001+	0
04	1107	4-Jan	Ekurhuleni	Ekurhuleni East	Male	19	No	refuse HIV test	0	0	no				pos	273	0	<=G7	1	student	14-24y	<=R1000	0
01	1114	4-Jan	Ekurhuleni	Ekurhuleni East	Female	60	No	test neg	1	0	yes				neg	2	1	G8-11	0	grant	40+y	R1001+	0
01	1120	4-Jan	Ekurhuleni	Ekurhuleni East	Female	50	Yes	refuse HIV test	1	0	no				neg	497	1	<=G7	0	formal	40+y	R1001+	1
02	1120	4-Jan	Ekurhuleni	Ekurhuleni East	Male	14	Yes	refuse HIV test	0	0	no				neg	497	1	G8-11	0	student	14-24y	<=R1000	1
05	1120	4-Jan	Ekurhuleni	Ekurhuleni East	Female	25	Yes	test neg	1	0	yes				neg	497	1	G8-11	0	no income	25-39y	<=R1000	0
02	1123	4-Jan	Ekurhuleni	Ekurhuleni East	Male	19	Yes	refuse HIV test	0	0	no				pos	275	2	<=G7	0	no income	14-24y	<=R1000	1
03	1123	4-Jan	Ekurhuleni	Ekurhuleni East	Male	19	No	test neg	0	0	yes				pos	275	2	G12	0	student	14-24y	<=R1000	1
04	1123	4-Jan	Ekurhuleni	Ekurhuleni East	Female	70	Yes	test neg	1	0	yes				pos	275	2	<=G7	0	grant	40+y	R1001+	1
01	1125	8-May	Ekurhuleni	Ekurhuleni East	Female	16	No	refuse HIV test	1	0	no				pos	276	1	Tertiary	0	student	14-24y	<=R1000	1
02	1125	8-May	Ekurhuleni	Ekurhuleni East	Female	27	No	refuse HIV test	0	0	no				pos	276	1	G12	0	no income	25-39y	<=R1000	1
04	1125	8-May	Ekurhuleni	Ekurhuleni East	Female	25	No	refuse HIV test	1	0	no				pos	276	1	G12	0	grant	25-39y	<=R1000	1
05	1125	8-May	Ekurhuleni	Ekurhuleni East	Female	21	No	test neg	1	0	yes				pos	276	1	G12	0	no income	14-24y	<=R1000	0
06	1125	8-May	Ekurhuleni	Ekurhuleni East	Male	21	No	refuse HIV test	1	0	no				pos	276	1	G8-11	0	no income	14-24y	<=R1000	1
09	1125	8-May	Ekurhuleni	Ekurhuleni East	Male	25	No	refuse HIV test	0	0	no				pos	276	1	<=G7	0	no income	25-39y	<=R1000	1
01	1126	4-Jan	Ekurhuleni	Ekurhuleni East	Female	31	Yes	refuse HIV test	1	0	no				pos	277	0	G8-11	1	no income	25-39y	<=R1000	0
01	1127	>8	Ekurhuleni	Ekurhuleni East	Male	68	Yes	test neg	1	0	yes				pos	553	4	<=G7	0	grant	40+y	R1001+	1
02	1127	>8	Ekurhuleni	Ekurhuleni East	Male	52	Yes	refuse HIV test	0	0	no				pos	553	4	<=G7	0	formal	40+y	R1001+	1
03	1127	>8	Ekurhuleni	Ekurhuleni East	Male	25	Yes	refuse HIV test	1	0	no				pos	553	4	G12	0	no income	25-39y	<=R1000	1
04	1127	>8	Ekurhuleni	Ekurhuleni East	Female	21	Yes	test neg	1	0	yes				pos	553	4	G8-11	0	other income	14-24y	R1001+	1
05	1127	>8	Ekurhuleni	Ekurhuleni East	Female	28	Yes	on ART	1	1					pos	553	4	G8-11	0	other income	25-39y	R1001+	1
06	1127	>8	Ekurhuleni	Ekurhuleni East	Male	19	Yes	test neg	1	0	yes				pos	553	4	G8-11	0	no income	14-24y	<=R1000	1
07	1127	>8	Ekurhuleni	Ekurhuleni East	Male	21	Yes	test neg	1	0	yes				pos	553	4	G8-11	0	no income	14-24y	<=R1000	1
09	1127	>8	Ekurhuleni	Ekurhuleni East	Female	21	Yes	refuse HIV test	0	0	no				pos	553	4	<=G7	0	no income	14-24y	<=R1000	1
10	1127	>8	Ekurhuleni	Ekurhuleni East	Male	22	Yes	refuse HIV test	1	0	no				pos	553	4	<=G7	0	no income	14-24y	<=R1000	1
01	1128	4-Jan	Ekurhuleni	Ekurhuleni East	Female	58	Yes	on ART	1	1					pos	278	0	<=G7	1	no income	40+y	<=R1000	0
02	1128	4-Jan	Ekurhuleni	Ekurhuleni East	Male	38	No	refuse HIV test	1	0	no				pos	278	0	<=G7	1	other income	25-39y	<=R1000	0
07	1131	8-May	Ekurhuleni	Ekurhuleni East	Female	23	Yes	refuse HIV test	0	0	no				pos	201	2	G8-11	0	no income	14-24y	<=R1000	1
08	1131	8-May	Ekurhuleni	Ekurhuleni East	Female	30	No	test neg	1	0	yes				pos	201	2	G8-11	0	no income	25-39y	<=R1000	1
09	1131	8-May	Ekurhuleni	Ekurhuleni East	Female	54	Yes	test neg	1	0	yes				pos	201	2	G12	0	no income	40+y	<=R1000	1
10	1131	8-May	Ekurhuleni	Ekurhuleni East	Female	28	No	refuse HIV test	1	0	no				pos	201	2	G12	0	no income	25-39y	<=R1000	1
11	1131	8-May	Ekurhuleni	Ekurhuleni East	Female	50	No	refuse HIV test	0	0	no				pos	201	2	<=G7	0	no income	40+y	<=R1000	1
12	1131	8-May	Ekurhuleni	Ekurhuleni East	Male	51	Yes	refuse HIV test	0	0	no				pos	201	2	G8-11	0	no income	40+y	<=R1000	1
01	1137	4-Jan	Ekurhuleni	Ekurhuleni East	Female	22	No	refuse HIV test	1	0	no				pos	279	0	G8-11	1	no income	14-24y	<=R1000	0
02	1137	4-Jan	Ekurhuleni	Ekurhuleni East	Female	44	No	on ART	1	1					pos	279	0	<=G7	1	no income	40+y	<=R1000	0
03	1137	4-Jan	Ekurhuleni	Ekurhuleni East	Male	16	No	refuse HIV test	0	0	no				pos	279	0	G8-11	1	no income	14-24y	<=R1000	0
01	1138	4-Jan	Ekurhuleni	Ekurhuleni East	Female	15	No	refuse HIV test	1	0	no				pos	280	1	G8-11	1	no income	14-24y	missing	1
02	1138	4-Jan	Ekurhuleni	Ekurhuleni East	Female	52	No	on ART	1	1					pos	280	1	G8-11	1	no income	40+y	<=R1000	1
03	1138	4-Jan	Ekurhuleni	Ekurhuleni East	Female	23	No	on ART	1	1					pos	280	1	Tertiary	1	no income	14-24y	<=R1000	1
04	1138	4-Jan	Ekurhuleni	Ekurhuleni East	Male	54	No	test neg	0	0	yes				pos	280	1	G8-11	1	grant	40+y	R1001+	0
01	1144	>8	Ekurhuleni	Ekurhuleni East	Female	26	Yes	refuse HIV test	1	0	no				pos	283	3	G12	1	no income	25-39y	<=R1000	1
02	1144	>8	Ekurhuleni	Ekurhuleni East	Male	46	Yes	on ART	1	1					pos	283	3	G8-11	1	formal	40+y	R1001+	1
03	1144	>8	Ekurhuleni	Ekurhuleni East	Female	40	Yes	test neg	1	0	yes				pos	283	3	G12	1	student	40+y	<=R1000	1
04	1144	>8	Ekurhuleni	Ekurhuleni East		14	Yes	refuse HIV test	1	0	no				pos	283	3	Tertiary	1	formal	14-24y	<=R1000	1
05	1144	>8	Ekurhuleni	Ekurhuleni East	Female	21	Yes	test neg	1	0	yes				pos	283	3	Tertiary	1	no income	14-24y	<=R1000	1
06	1144	>8	Ekurhuleni	Ekurhuleni East	Female	22	Yes	refuse HIV test	1	0	no				pos	283	3	G8-11	1	no income	14-24y	<=R1000	1
07	1144	>8	Ekurhuleni	Ekurhuleni East	Female	64	Yes	refuse HIV test	0	0	no				pos	283	3	missing	1	grant	40+y	<=R1000	1
08	1144	>8	Ekurhuleni	Ekurhuleni East	Female	55	Yes	refuse HIV test	0	0	no				pos	283	3	<=G7	1	grant	40+y	<=R1000	1
09	1144	>8	Ekurhuleni	Ekurhuleni East	Female	45	Yes	on ART	1	1					pos	283	3	G8-11	1	no income	40+y	<=R1000	1
10	1144	>8	Ekurhuleni	Ekurhuleni East	Male	14	Yes	test neg	1	0	yes				pos	283	3	G8-11	1	student	14-24y	<=R1000	1
01	1153	4-Jan	Ekurhuleni	Ekurhuleni South	Female	15	No	test neg	0	0	yes				pos	1232	1	G8-11	0	student	14-24y	<=R1000	0
01	1160	4-Jan	Ekurhuleni	Ekurhuleni South	Female	23	Yes	on ART	1	1					pos	1426	0	G12	0	other income	14-24y	<=R1000	0
01	1162	4-Jan	Ekurhuleni	Ekurhuleni South	Male	33	Yes	refuse HIV test	1	0	no				pos	1526	0	G12	1	no income	25-39y	missing	0
01	1166	4-Jan	Ekurhuleni	Ekurhuleni South	Male	28	Yes	test neg	1	0	yes				pos	1527	1	G12	1	grant	25-39y	<=R1000	0
02	1166	4-Jan	Ekurhuleni	Ekurhuleni South	Female	61	Yes	refuse HIV test	1	0	no				pos	1527	1	G8-11	1	no income	40+y	missing	1
01	1177	4-Jan	Ekurhuleni	Ekurhuleni South	Female	43	Yes	refuse HIV test	0	0	no				pos	1637	2	G8-11	0	no income	40+y	missing	1
02	1177	4-Jan	Ekurhuleni	Ekurhuleni South	Male	21	Yes	test neg	1	0	yes				pos	1637	2	G8-11	0	self-employed	14-24y	R1001+	1
03	1177	4-Jan	Ekurhuleni	Ekurhuleni South	Male	21	Yes	test neg	1	0	yes				pos	1637	2	G8-11	0	formal	14-24y	<=R1000	1
01	1180	4-Jan	Ekurhuleni	Ekurhuleni South	Female	30	No	refuse HIV test	1	0	no				neg	1528	1	G8-11	0	no income	25-39y	<=R1000	1
02	1180	4-Jan	Ekurhuleni	Ekurhuleni South	Female	67	No	refuse HIV test	0	0	no				neg	1528	1	G8-11	0	grant	40+y	R1001+	1
03	1180	4-Jan	Ekurhuleni	Ekurhuleni South	Male	33	Yes	test neg	1	0	yes				neg	1528	1	G12	0	no income	25-39y	<=R1000	0
04	1180	4-Jan	Ekurhuleni	Ekurhuleni South	Female	27	No	refuse HIV test	1	0	no				neg	1528	1	G12	0	no income	25-39y	<=R1000	1
01	1181	4-Jan	Ekurhuleni	Ekurhuleni South	Female	29	Yes	on ART	1	1					pos	1529	0	G8-11	0	no income	25-39y	<=R1000	0
01	1187	4-Jan	Ekurhuleni	Ekurhuleni South	Female	50		refuse HIV test	1	0	no				pos	1428	0	G12	0	no income	40+y	missing	0
02	1187	4-Jan	Ekurhuleni	Ekurhuleni South	Male	25	Yes	refuse HIV test	1	0	no				pos	1428	0	G8-11	0	other income	25-39y	<=R1000	0
01	1188	4-Jan	Ekurhuleni	Ekurhuleni South	Male	45	No	refuse HIV test	1	0	no				pos	1630	0	G8-11	1	other income	40+y	<=R1000	0
03	1190	4-Jan	Ekurhuleni	Ekurhuleni South	Male	26	Yes	refuse HIV test	1	0	no				pos	1234	0	G12	0	no income	25-39y	<=R1000	0
04	1190	4-Jan	Ekurhuleni	Ekurhuleni South	Female	14	Yes	refuse HIV test	0	0	no				pos	1234	0	G8-11	0	student	14-24y	missing	0
01	1194	4-Jan	Ekurhuleni	Ekurhuleni South	Female	20	Yes	refuse HIV test	1	0	no				neg	1530	1	G12	0	student	14-24y	<=R1000	1
02	1194	4-Jan	Ekurhuleni	Ekurhuleni South	Male	15	Yes	test neg	0	0	yes				neg	1530	1	G8-11	0	no income	14-24y	R1001+	0
01	1195	4-Jan	Ekurhuleni	Ekurhuleni South	Female	66	No	refuse HIV test	1	0	no				pos	1531	0	<=G7	0	grant	40+y	<=R1000	0
02	1195	4-Jan	Ekurhuleni	Ekurhuleni South	Male	18	Yes	refuse HIV test	1	0	no				pos	1531	0	G8-11	0	student	14-24y	missing	0
03	1195	4-Jan	Ekurhuleni	Ekurhuleni South	Female	42	Yes	on ART	1	1					pos	1531	0	G8-11	0	other income	40+y	R1001+	0
01	1196	4-Jan	Ekurhuleni	Ekurhuleni South	Female	28	No	refuse HIV test	1	0	no				pos	1235	0	G12	1	no income	25-39y	missing	0
01	1201	4-Jan	Ekurhuleni	Ekurhuleni East	Male	47	No	on ART	1	1					pos	284	1	G8-11	1	self-employed	40+y	<=R1000	1
02	1201	4-Jan	Ekurhuleni	Ekurhuleni East	Female	60	No	test neg	0	0	yes				pos	284	1	G8-11	1	no income	40+y	<=R1000	0
02	1205	4-Jan	Ekurhuleni	Ekurhuleni East	Female	80	No	refuse HIV test	0	0	no				pos	72	0	<=G7	1	grant	40+y	R1001+	0
03	1205	4-Jan	Ekurhuleni	Ekurhuleni East	Female	47	No	on ART	1	1					pos	72	0	<=G7	1	grant	40+y	<=R1000	0
01	1214	4-Jan	Ekurhuleni	Ekurhuleni East	Female	25	No	test neg	1	0	yes				pos	29	2	G12	0	formal	25-39y	R1001+	1
02	1214	4-Jan	Ekurhuleni	Ekurhuleni East	Male	29	Yes	test neg	0	0	yes				pos	29	2	G8-11	0	no income	25-39y	<=R1000	1
01	1219	4-Jan	Ekurhuleni	Ekurhuleni East	Male	35	Yes	test neg	1	0	yes				pos	435	2	G12	0	other income	25-39y	<=R1000	1
02	1219	4-Jan	Ekurhuleni	Ekurhuleni East	Female	28	Yes	on ART	1	1					pos	435	2	G8-11	0	no income	25-39y	<=R1000	1
03	1219	4-Jan	Ekurhuleni	Ekurhuleni East	Female	17	Yes	test pos	0	0	yes	10/29/2014	0	0	pos	435	2	G8-11	0	no income	14-24y	missing	1
04	1219	4-Jan	Ekurhuleni	Ekurhuleni East	Female	62	No	refuse HIV test	0	0	no				pos	435	2	<=G7	0	grant	40+y	R1001+	1
01	1221	4-Jan	Ekurhuleni	Ekurhuleni East	Male	68	Yes	refuse HIV test	1	0	no				neg	202	0	G8-11	0	no income	40+y	R1001+	0
02	1221	4-Jan	Ekurhuleni	Ekurhuleni East	Female	34	Yes	refuse HIV test	0	0	no				neg	202	0	Tertiary	0	grant	25-39y	R1001+	0
01	1224	4-Jan	Ekurhuleni	Ekurhuleni East	Female	50	Yes	refuse HIV test	1	0	no				neg	407	0	G8-11	0	no income	40+y	<=R1000	0
01	1229	4-Jan	Ekurhuleni	Ekurhuleni East	Male	20	No	refuse HIV test	0	0	no				unknown	408	0	G12	0	student	14-24y	missing	0
03	1229	4-Jan	Ekurhuleni	Ekurhuleni East	Female	49	No	refuse HIV test	0	0	no				unknown	408	0	G8-11	0	other income	40+y	<=R1000	0
01	2130	4-Jan	Ekurhuleni	Ekurhuleni North	Female	48	No	refuse HIV test	1	0	no				neg	1058	0	G12	0	no income	40+y	<=R1000	0
02	1232	4-Jan	Ekurhuleni	Ekurhuleni East	Male	39	No	on ART	1	1					pos	499	0	G8-11	1	no income	25-39y	<=R1000	0
01	1234	4-Jan	Ekurhuleni	Ekurhuleni East	Female	33	Yes	refuse HIV test	0	0	no				pos	287	0	G8-11	1	no income	25-39y	missing	0
01	1240	4-Jan	Ekurhuleni	Ekurhuleni East	Male	52	No	test neg	0	0	yes				pos	500	1	G8-11	1	other income	40+y	R1001+	0
01	1256	4-Jan	Limpopo	Makhudumathamaga	Male	17	No	refuse HIV test	0	0	no				neg	2233	0	<=G7	0	student	14-24y	missing	0
03	1256	4-Jan	Limpopo	Makhudumathamaga	Female	15	No	refuse HIV test	1	0	no				neg	2233	0	G8-11	0	student	14-24y	missing	0
02	1272	4-Jan	Limpopo	Makhudumathamaga	Female	23	Yes	refuse HIV test	1	0	no				pos	2208	0	Tertiary	0	no income	14-24y	missing	0
01	1285	4-Jan	Limpopo	Elias Motswaledi	Female	16		refuse HIV test	1	0	no				neg	1674	0	G8-11	0	student	14-24y	missing	0
01	1289	4-Jan	Limpopo	Fetakgomo	Female	43	Yes	test neg	1	0	yes				unknown	1868	1	<=G7	0	other income	40+y	R1001+	0
02	1289	4-Jan	Limpopo	Fetakgomo	Female	73	Yes	refuse HIV test	0	0	no				unknown	1868	1	<=G7	0	student	40+y	<=R1000	1
01	1295	4-Jan	Limpopo	Fetakgomo	Female	60	Yes	refuse HIV test	1	0	no				neg	1869	0	G8-11	0	grant	40+y	<=R1000	0
01	1352	4-Jan	Ekurhuleni	Ekurhuleni East	Female	43	No	refuse HIV test	1	0	no				neg	73	0	G12	0	no income	40+y	<=R1000	0
01	1353	4-Jan	Ekurhuleni	Ekurhuleni East	Female	52	Yes	test neg	1	0	yes				pos	74	3	G8-11	1	no income	40+y	<=R1000	1
02	1353	4-Jan	Ekurhuleni	Ekurhuleni East	Female	14	Yes	refuse HIV test	0	0	no				pos	74	3	G8-11	1	student	14-24y	<=R1000	1
03	1353	4-Jan	Ekurhuleni	Ekurhuleni East	Female	77	Yes	test neg	0	0	yes				pos	74	3	<=G7	1	grant	40+y	R1001+	1
05	1353	4-Jan	Ekurhuleni	Ekurhuleni East	Female	53	Yes	test neg	0	0	yes				pos	74	3	G8-11	1	no income	40+y	<=R1000	1
02	1354	4-Jan	Ekurhuleni	Ekurhuleni East	Female	44	No	on ART	1	1					pos	75	0	<=G7	1	self-employed	40+y	<=R1000	0
01	1356	8-May	Ekurhuleni	Ekurhuleni East	Male	31	Yes	on ART	1	1					pos	502	1	G8-11	1	no income	25-39y	<=R1000	1
02	1356	8-May	Ekurhuleni	Ekurhuleni East	Female	48	Yes	on ART	1	1					pos	502	1	<=G7	1	no income	40+y	<=R1000	1
04	1356	8-May	Ekurhuleni	Ekurhuleni East	Female	32	Yes	refuse HIV test	1	0	no				pos	502	1	G8-11	1	grant	25-39y	R1001+	1
06	1356	8-May	Ekurhuleni	Ekurhuleni East	Male	14	Yes	refuse HIV test	1	0	no				pos	502	1	G8-11	1	student	14-24y	missing	1
07	1356	8-May	Ekurhuleni	Ekurhuleni East	Female	17	Yes	test neg	1	0	yes				pos	502	1	G8-11	1	student	14-24y	<=R1000	0
01	1371	4-Jan	Ekurhuleni	Ekurhuleni East	Female	55	Yes	refuse HIV test	1	0	no				neg	420	0	<=G7	0	other income	40+y	R1001+	0
01	1374	4-Jan	Ekurhuleni	Ekurhuleni East	Male	37	Yes	refuse HIV test	1	0	no				pos	288	0	<=G7	0	formal	25-39y	R1001+	0
01	1380	4-Jan	Ekurhuleni	Ekurhuleni East	Female	27	Yes	refuse HIV test	1	0	no				pos	448	1	<=G7	1	no income	25-39y	<=R1000	1
02	1380	4-Jan	Ekurhuleni	Ekurhuleni East	Male	18	Yes	test neg	1	0	yes				pos	448	1	G8-11	1	student	14-24y	missing	0
01	1381	4-Jan	Ekurhuleni	Ekurhuleni East	Male	38	Yes	refuse HIV test	1	0	no				pos	421	0	G12	1	other income	25-39y	<=R1000	0
01	1382	4-Jan	Ekurhuleni	Ekurhuleni North	Female	54	Yes	refuse HIV test	1	0	no				pos	1048	0	<=G7	1	grant	40+y	<=R1000	0
02	1382	4-Jan	Ekurhuleni	Ekurhuleni North	Female	18	Yes	refuse HIV test	0	0	no				pos	1048	0	Tertiary	1	formal	14-24y	<=R1000	0
01	1432	4-Jan	Ekurhuleni	Ekurhuleni North	Female	30	Yes	test neg	1	0	yes				unknown	912	1	G12	0	no income	25-39y	missing	0
01	1507	4-Jan	Ekurhuleni	Ekurhuleni North	Male	80	No	test neg	0	0	yes				unknown	914	2	<=G7	0	grant	40+y	<=R1000	1
02	1507	4-Jan	Ekurhuleni	Ekurhuleni North	Male	19	No	test neg	0	0	yes				unknown	914	2	G8-11	0	no income	14-24y	<=R1000	1
01	1525	4-Jan	Ekurhuleni	Ekurhuleni North	Female	42	Yes	refuse HIV test	1	0	no				pos	918	0	G8-11	0	formal	40+y	R1001+	0
01	1528	4-Jan	Ekurhuleni	Ekurhuleni North	Female	21	Yes	refuse HIV test	1	0	no				neg	662	0	Tertiary	0	student	14-24y	<=R1000	0
01	1532	4-Jan	Ekurhuleni	Ekurhuleni North	Female	40	Yes	refuse HIV test	0	0	no				neg	922	1	G12	0	formal	40+y	R1001+	1
02	1532	4-Jan	Ekurhuleni	Ekurhuleni North	Female	21	Yes	test neg	1	0	yes				neg	922	1	G12	0	no income	14-24y	<=R1000	0
01	1533	4-Jan	Ekurhuleni	Ekurhuleni North	Female	20	Yes	test neg	0	0	yes				pos	923	1	G12	0	no income	14-24y	<=R1000	0
02	1541	4-Jan	Ekurhuleni	Ekurhuleni North	Female	43	No	test neg	1	0	yes				unknown	925	1	G8-11	0	self-employed	40+y	R1001+	0
01	1548	4-Jan	Ekurhuleni	Ekurhuleni North	Female	57	Yes	test neg	1	0	yes				pos	1049	1	G8-11	0	no income	40+y	<=R1000	0
03	1548	4-Jan	Ekurhuleni	Ekurhuleni North	Male	18	Yes	refuse HIV test	1	0	no				pos	1049	1	G12	0	student	14-24y	<=R1000	1
04	1548	4-Jan	Ekurhuleni	Ekurhuleni North	Male	22	Yes	sr HIV+, >=14oct	1	1					pos	1049	1	Tertiary	0	student	14-24y	<=R1000	1
01	1553	4-Jan	Ekurhuleni	Ekurhuleni North	Female	32	No	sr HIV+, >=14oct	1	1					pos	749	0	G8-11	0	no income	25-39y	<=R1000	0
01	1563	4-Jan	Ekurhuleni	Ekurhuleni North	Female	26	Yes	refuse HIV test	1	0	no				neg	929	0	Tertiary	0	formal	25-39y	R1001+	0
02	1563	4-Jan	Ekurhuleni	Ekurhuleni North	Male	52	Yes	refuse HIV test	0	0	no				neg	929	0	Tertiary	0	no income	40+y	<=R1000	0
01	1566	4-Jan	Ekurhuleni	Ekurhuleni North	Female	58	Yes	test neg	0	0	yes				unknown	930	2	<=G7	0	grant	40+y	<=R1000	1
02	1566	4-Jan	Ekurhuleni	Ekurhuleni North	Female	33	Yes	test neg	1	0	yes				unknown	930	2	G8-11	0	no income	25-39y	<=R1000	1
04	1569	4-Jan	Ekurhuleni	Ekurhuleni North	Female	16	Yes	refuse HIV test	1	0	no				unknown	932	0	G8-11	0	student	14-24y	<=R1000	0
01	1571	4-Jan	Ekurhuleni	Ekurhuleni North	Female	55	Yes	test neg	1	0	yes				pos	933	3	G8-11	0	self-employed	40+y	<=R1000	1
02	1571	4-Jan	Ekurhuleni	Ekurhuleni North	Female	22	Yes	test neg	1	0	yes				pos	933	3	G8-11	0	no income	14-24y	<=R1000	1
03	1571	4-Jan	Ekurhuleni	Ekurhuleni North	Male	31	Yes	test neg	1	0	yes				pos	933	3	G12	0	formal	25-39y	R1001+	1
04	1571	4-Jan	Ekurhuleni	Ekurhuleni North	Male	15	Yes	refuse HIV test	1	0	no				pos	933	3	G8-11	0	student	14-24y	<=R1000	1
01	1577	4-Jan	Ekurhuleni	Ekurhuleni North	Female	75	Yes	refuse HIV test	0	0	no				neg	934	0	<=G7	0	grant	40+y	<=R1000	0
02	1577	4-Jan	Ekurhuleni	Ekurhuleni North	Female	20	Yes	refuse HIV test	1	0	no				neg	934	0	G8-11	0	no income	14-24y	<=R1000	0
01	1578	4-Jan	Ekurhuleni	Ekurhuleni North	Male	65	No	test neg	1	0	yes				neg	935	2	<=G7	0	no income	40+y	<=R1000	1
02	1578	4-Jan	Ekurhuleni	Ekurhuleni North	Female	45	No	test neg	1	0	yes				neg	935	2	G8-11	0	no income	40+y	<=R1000	1
01	1584	8-May	Ekurhuleni	Ekurhuleni North	Female	55	No	sr HIV+, >=14oct	1	1					pos	936	1	<=G7	0	no income	40+y	<=R1000	1
02	1584	8-May	Ekurhuleni	Ekurhuleni North	Female	38	Yes	refuse HIV test	0	0	no				pos	936	1	Tertiary	0	formal	25-39y	R1001+	1
04	1584	8-May	Ekurhuleni	Ekurhuleni North	Female	14	Yes	refuse HIV test	0	0	no				pos	936	1	G8-11	0	grant	14-24y	<=R1000	1
06	1584	8-May	Ekurhuleni	Ekurhuleni North	Female	60	No	on ART	1	1					pos	936	1	<=G7	0	grant	40+y	<=R1000	1
07	1584	8-May	Ekurhuleni	Ekurhuleni North	Female	60	No	refuse HIV test	0	0	no				pos	936	1	G8-11	0	grant	40+y	R1001+	1
08	1584	8-May	Ekurhuleni	Ekurhuleni North	Female	83	No	test neg	0	0	yes				pos	936	1	G8-11	0	grant	40+y	R1001+	0
01	1602	4-Jan	Ekurhuleni	Ekurhuleni South	Female	20	Yes	refuse HIV test	1	0	no				pos	1412	1	Tertiary	0	no income	14-24y	<=R1000	1
02	1602	4-Jan	Ekurhuleni	Ekurhuleni South	Female	80	Yes	refuse HIV test	0	0	no				pos	1412	1	Tertiary	0	grant	40+y	R1001+	1
03	1602	4-Jan	Ekurhuleni	Ekurhuleni South	Male	31	No	test neg	1	0	yes				pos	1412	1	G12	0	formal	25-39y	R1001+	0
01	1604	4-Jan	Ekurhuleni	Ekurhuleni South	Male	22	Yes	refuse HIV test	0	0	no				unknown	1236	2	G12	0	unknown	14-24y	missing	1
02	1604	4-Jan	Ekurhuleni	Ekurhuleni South	Male	29	Yes	test neg	1	0	yes				unknown	1236	2	G12	0	formal	25-39y	R1001+	1
03	1604	4-Jan	Ekurhuleni	Ekurhuleni South	Male	19		test neg	1	0	yes				unknown	1236	2	G12	0	no income	14-24y	<=R1000	1
01	1606	4-Jan	Ekurhuleni	Ekurhuleni South	Female	56	Yes	test neg	1	0	yes				neg	1532	1	G8-11	0	grant	40+y	<=R1000	0
03	1606	4-Jan	Ekurhuleni	Ekurhuleni South	Male	21	Yes	refuse HIV test	1	0	no				neg	1532	1	Tertiary	0	student	14-24y	missing	1
06	1609	4-Jan	Ekurhuleni	Ekurhuleni South	Female	23	No	refuse HIV test	1	0	no				neg	1533	0	Tertiary	0	other income	14-24y	<=R1000	0
07	1609	4-Jan	Ekurhuleni	Ekurhuleni South	Female	58	No	refuse HIV test	0	0	no				neg	1533	0	<=G7	0	other income	40+y	<=R1000	0
01	1617	4-Jan	Ekurhuleni	Ekurhuleni South	Male	41	No	test neg	1	0	yes				neg	1458	2	<=G7	0	other income	40+y	<=R1000	1
02	1617	4-Jan	Ekurhuleni	Ekurhuleni South	Female	73	No	test neg	1	0	yes				neg	1458	2	<=G7	0	grant	40+y	<=R1000	1
03	1617	4-Jan	Ekurhuleni	Ekurhuleni South	Female	22	No	sr HIV+, >=14oct	1	1					neg	1458	2	G8-11	0	self-employed	14-24y	R1001+	1
01	1620	4-Jan	Ekurhuleni	Ekurhuleni South	Female	55	No	refuse HIV test	0	0	no				neg	1200	0	<=G7	0	other income	40+y	missing	0
02	1620	4-Jan	Ekurhuleni	Ekurhuleni South	Male	22	No	refuse HIV test	1	0	no				neg	1200	0	G8-11	0	other income	14-24y	R1001+	0
03	1620	4-Jan	Ekurhuleni	Ekurhuleni South	Male	20	No	refuse HIV test	0	0	no				neg	1200	0	G8-11	0	no income	14-24y	missing	0
02	1622	4-Jan	Ekurhuleni	Ekurhuleni South	Male	44	Yes	on ART	1	1					pos	1346	2	G8-11	1	other income	40+y	<=R1000	1
03	1622	4-Jan	Ekurhuleni	Ekurhuleni South	Female	18	Yes	test neg	0	0	yes				pos	1346	2	G12	1	student	14-24y	missing	1
06	1622	4-Jan	Ekurhuleni	Ekurhuleni South	Female	60	No	test neg	1	0	yes				pos	1346	2	G8-11	1	grant	40+y	<=R1000	1
01	1625	4-Jan	Ekurhuleni	Ekurhuleni South	Male	38	Yes	test neg	1	0	yes				pos	1459	1	G12	1	formal	25-39y	R1001+	0
01	1627	4-Jan	Ekurhuleni	Ekurhuleni South	Female	49	No	refuse HIV test	0	0	no				neg	1534	0	G8-11	0	no income	40+y	missing	0
02	1627	4-Jan	Ekurhuleni	Ekurhuleni South	Male	55	Yes	refuse HIV test	0	0	no				neg	1534	0	G8-11	0	no income	40+y	<=R1000	0
01	1633	4-Jan	Ekurhuleni	Ekurhuleni South	Female	18	Yes	test neg	0	0	yes				unknown	1429	1	G12	0	grant	14-24y	<=R1000	0
04	1633	4-Jan	Ekurhuleni	Ekurhuleni South	Female	55	Yes	refuse HIV test	1	0	no				unknown	1429	1	G8-11	0	other income	40+y	<=R1000	1
01	1644	4-Jan	Ekurhuleni	Ekurhuleni South	Male	17	Yes	refuse HIV test	0	0	no				pos	1239	0	G8-11	0	student	14-24y	missing	0
02	1644	4-Jan	Ekurhuleni	Ekurhuleni South	Female	61	No	refuse HIV test	0	0	no				pos	1239	0	G8-11	0	grant	40+y	R1001+	0
03	1644	4-Jan	Ekurhuleni	Ekurhuleni South	Male	14	No	refuse HIV test	0	0	no				pos	1239	0	G8-11	0	unknown	14-24y	<=R1000	0
01	1648	4-Jan	Ekurhuleni	Ekurhuleni South	Female	26	Yes	test neg	1	0	yes				pos	1347	1	G8-11	1	unknown	25-39y	R1001+	0
02	1654	4-Jan	Ekurhuleni	Ekurhuleni North	Male	59	Yes	test neg	0	0	yes				neg	994	1	G8-11	0	formal	40+y	R1001+	0
02	1655	4-Jan	Ekurhuleni	Ekurhuleni North	Male	16	Yes	refuse HIV test	0	0	no				pos	1050	0	G8-11	1	student	14-24y	<=R1000	0
01	1658	4-Jan	Ekurhuleni	Ekurhuleni North	Female	23	Yes	test neg	1	0	yes				pos	794	2	G12	0	formal	14-24y	R1001+	1
02	1658	4-Jan	Ekurhuleni	Ekurhuleni North	Female	55	Yes	refuse HIV test	0	0	no				pos	794	2	<=G7	0	formal	40+y	R1001+	1
05	1658	4-Jan	Ekurhuleni	Ekurhuleni North	Female	17	Yes	test neg	0	0	yes				pos	794	2	<=G7	0	other income	14-24y	<=R1000	1
01	1663	4-Jan	Ekurhuleni	Ekurhuleni North	Male	21	Yes	refuse HIV test	0	0	no				unknown	704	1	Tertiary	0	student	14-24y	<=R1000	1
02	1663	4-Jan	Ekurhuleni	Ekurhuleni North	Male	19	Yes	test neg	0	0	yes				unknown	704	1	Tertiary	0	no income	14-24y	<=R1000	0
01	1665	4-Jan	Ekurhuleni	Ekurhuleni North	Female	27	Yes	refuse HIV test	1	0	no				pos	613	0	G8-11	1	no income	25-39y	<=R1000	0
02	1665	4-Jan	Ekurhuleni	Ekurhuleni North	Female	36	No	on ART	1	1					pos	613	0	G8-11	1	no income	25-39y	<=R1000	0
01	1666	4-Jan	Ekurhuleni	Ekurhuleni North	Female	17	No	test neg	1	0	yes				pos	1051	1	G8-11	1	grant	14-24y	<=R1000	0
01	1669	4-Jan	Ekurhuleni	Ekurhuleni North	Female	51	No	refuse HIV test	1	0	no				pos	614	1	G8-11	1	no income	40+y	<=R1000	1
02	1669	4-Jan	Ekurhuleni	Ekurhuleni North	Male	28	No	test neg	0	0	yes				pos	614	1	G8-11	1	no income	25-39y	<=R1000	0
03	1669	4-Jan	Ekurhuleni	Ekurhuleni North	Female	22	No	refuse HIV test	1	0	no				pos	614	1	Tertiary	1	no income	14-24y	<=R1000	1
01	1672	4-Jan	Ekurhuleni	Ekurhuleni North	Female	25	Yes	test neg	1	0	yes				neg	795	2	G12	0	formal	25-39y	R1001+	1
02	1672	4-Jan	Ekurhuleni	Ekurhuleni North	Male	36	Yes	refuse HIV test	0	0	no				neg	795	2	G12	0	formal	25-39y	R1001+	1
03	1672	4-Jan	Ekurhuleni	Ekurhuleni North	Female	31	Yes	test neg	1	0	yes				neg	795	2	G12	0	formal	25-39y	R1001+	1
01	1673	4-Jan	Ekurhuleni	Ekurhuleni North	Female	14	No	refuse HIV test	1	0	no				pos	615	0	G8-11	0	grant	14-24y	<=R1000	0
01	1681	4-Jan	Ekurhuleni	Ekurhuleni North	Male	62	Yes	test neg	1	0	yes				pos	797	1	<=G7	1	formal	40+y	R1001+	0
01	1686	4-Jan	Ekurhuleni	Ekurhuleni North	Male	22	Yes	refuse HIV test	1	0	no				pos	706	0	Tertiary	0	no income	14-24y	<=R1000	0
02	1686	4-Jan	Ekurhuleni	Ekurhuleni North	Male	19	No	refuse HIV test	1	0	no				pos	706	0	G8-11	0	no income	14-24y	missing	0
01	1693	4-Jan	Ekurhuleni	Ekurhuleni North	Female	64	Yes	test neg	1	0	yes				unknown	878	2	G8-11	0	grant	40+y	<=R1000	1
02	1693	4-Jan	Ekurhuleni	Ekurhuleni North	Male	21	Yes	refuse HIV test	0	0	no				unknown	878	2	Tertiary	0	student	14-24y	<=R1000	1
03	1693	4-Jan	Ekurhuleni	Ekurhuleni North	Female	19	Yes	test neg	0	0	yes				unknown	878	2	G12	0	no income	14-24y	<=R1000	1
01	1694	4-Jan	Ekurhuleni	Ekurhuleni North	Male	28	Yes	test neg	1	0	yes				unknown	939	2	G8-11	0	no income	25-39y	<=R1000	1
02	1694	4-Jan	Ekurhuleni	Ekurhuleni North	Male	24	No	refuse HIV test	1	0	no				unknown	939	2	G8-11	0	no income	14-24y	<=R1000	1
03	1694	4-Jan	Ekurhuleni	Ekurhuleni North	Female	24	Yes	test neg	1	0	yes				unknown	939	2	G8-11	0	no income	14-24y	<=R1000	1
01	1695	4-Jan	Ekurhuleni	Ekurhuleni North	Male	32	Yes	refuse HIV test	1	0	no				pos	940	0	Tertiary	1	formal	25-39y	<=R1000	0
01	1701	4-Jan	Ekurhuleni	Ekurhuleni East	Female	28	No	on ART	1	1					pos	204	0	G12	1	no income	25-39y	<=R1000	0
02	1701	4-Jan	Ekurhuleni	Ekurhuleni East	Male	16	No	refuse HIV test	0	0	no				pos	204	0	G8-11	1	student	14-24y	<=R1000	0
01	1702	8-May	Ekurhuleni	Ekurhuleni East	Male	42	Yes	refuse HIV test	1	0	no				pos	205	2	G8-11	0	no income	40+y	<=R1000	1
02	1702	8-May	Ekurhuleni	Ekurhuleni East	Female	53	Yes	on ART	1	1					pos	205	2	G8-11	0	no income	40+y	<=R1000	1
03	1702	8-May	Ekurhuleni	Ekurhuleni East	Male	49	Yes	refuse HIV test	1	0	no				pos	205	2	G8-11	0	no income	40+y	<=R1000	1
06	1702	8-May	Ekurhuleni	Ekurhuleni East	Female	28	Yes	test neg	1	0	yes				pos	205	2	G8-11	0	no income	25-39y	<=R1000	1
08	1702	8-May	Ekurhuleni	Ekurhuleni East	Female	86	Yes	test neg	0	0	yes				pos	205	2	<=G7	0	grant	40+y	R1001+	1
02	1704	4-Jan	Ekurhuleni	Ekurhuleni East	Male	19	Yes	test neg	1	0	yes				pos	436	2	G8-11	0	no income	14-24y	missing	1
03	1704	4-Jan	Ekurhuleni	Ekurhuleni East	Female	64	Yes	test neg	1	0	yes				pos	436	2	<=G7	0	self-employed	40+y	R1001+	1
01	1708	4-Jan	Ekurhuleni	Ekurhuleni East	Male	15	Yes	refuse HIV test	0	0	no				pos	289	0	G8-11	1	student	14-24y	<=R1000	0
02	1708	4-Jan	Ekurhuleni	Ekurhuleni East	Male	44	No	sr HIV+, >=14oct	1	1					pos	289	0	<=G7	1	other income	40+y	R1001+	0
01	1713	4-Jan	Ekurhuleni	Ekurhuleni East	Female	15	No	refuse HIV test	0	0	no				pos	290	0	missing	1	student	14-24y	<=R1000	0
02	1713	4-Jan	Ekurhuleni	Ekurhuleni East	Female	39	No	on ART	1	1					pos	290	0	G12	1	no income	25-39y	<=R1000	0
01	1718	4-Jan	Ekurhuleni	Ekurhuleni East	Female	27	No	on ART	1	1					pos	183	1	G8-11	0	grant	25-39y	<=R1000	1
05	1718	4-Jan	Ekurhuleni	Ekurhuleni East	Female	66	No	refuse HIV test	1	0	no				pos	183	1	<=G7	0	grant	40+y	R1001+	1
06	1718	4-Jan	Ekurhuleni	Ekurhuleni East	Male	73	No	test neg	0	0	yes				pos	183	1	<=G7	0	grant	40+y	R1001+	0
01	1719	4-Jan	Ekurhuleni	Ekurhuleni East	Male	22	Yes	refuse HIV test	1	0	no				pos	291	3	G8-11	0	no income	14-24y	<=R1000	1
03	1719	4-Jan	Ekurhuleni	Ekurhuleni East	Male	58	No	test neg	1	0	yes				pos	291	3	<=G7	0	formal	40+y	R1001+	1
04	1719	4-Jan	Ekurhuleni	Ekurhuleni East	Female	44	Yes	test neg	0	0	yes				pos	291	3	<=G7	0	no income	40+y	<=R1000	1
05	1719	4-Jan	Ekurhuleni	Ekurhuleni East	Male	24	Yes	test neg	1	0	yes				pos	291	3	G8-11	0	formal	14-24y	R1001+	1
02	1723	4-Jan	Ekurhuleni	Ekurhuleni East	Female	27	Yes	refuse HIV test	1	0	no				neg	409	0	G8-11	0	formal	25-39y	R1001+	0
02	1724	4-Jan	Ekurhuleni	Ekurhuleni East	Female	71	No	test neg	0	0	yes				pos	410	2	<=G7	0	grant	40+y	R1001+	1
03	1724	4-Jan	Ekurhuleni	Ekurhuleni East	Male	72	No	test neg	0	0	yes				pos	410	2	<=G7	0	grant	40+y	R1001+	1
04	1724	4-Jan	Ekurhuleni	Ekurhuleni East	Male	50	No	refuse HIV test	0	0	no				pos	410	2	<=G7	0	formal	40+y	R1001+	1
01	1730	4-Jan	Ekurhuleni	Ekurhuleni East	Male	21	No	refuse HIV test	1	0	no				pos	147	0	G12	1	student	14-24y	<=R1000	0
02	1730	4-Jan	Ekurhuleni	Ekurhuleni East	Male	41	No	refuse HIV test	1	0	no				pos	147	0	G12	1	no income	40+y	<=R1000	0
01	1733	4-Jan	Ekurhuleni	Ekurhuleni East	Male	36	Yes	refuse HIV test	1	0	no				neg	148	0	G12	0	self-employed	25-39y	R1001+	0
01	1737	4-Jan	Ekurhuleni	Ekurhuleni East	Female	26	Yes	sr HIV+, >=14oct	1	1					pos	292	1	G8-11	0	formal	25-39y	R1001+	1
02	1737	4-Jan	Ekurhuleni	Ekurhuleni East	Female	23	Yes	test neg	1	0	yes				pos	292	1	G8-11	0	formal	14-24y	R1001+	0
01	1749	4-Jan	Ekurhuleni	Ekurhuleni East	Male	23	No	refuse HIV test	1	0	no				pos	293	1	G8-11	0	no income	14-24y	<=R1000	1
02	1749	4-Jan	Ekurhuleni	Ekurhuleni East	Male	59	No	test pos	1	0	yes	3/19/2015	0	0	pos	293	1	<=G7	0	self-employed	40+y	<=R1000	0
01	1760	4-Jan	Ekurhuleni	Ekurhuleni North	Female	59	Yes	refuse HIV test	0	0	no				unknown	942	0	<=G7	0	self-employed	40+y	R1001+	0
01	1765	4-Jan	Ekurhuleni	Ekurhuleni North	Female	29	Yes	refuse HIV test	1	0	no				unknown	851	0	missing	0	grant	25-39y	<=R1000	0
01	1771	4-Jan	Ekurhuleni	Ekurhuleni North	Female	39	Yes	on ART	1	1					neg	944	1	Tertiary	0	formal	25-39y	R1001+	1
02	1771	4-Jan	Ekurhuleni	Ekurhuleni North	Female	24	Yes	test neg	0	0	yes				neg	944	1	G12	0	formal	14-24y	<=R1000	0
01	1773	4-Jan	Ekurhuleni	Ekurhuleni North	Male	50	Yes	test neg	0	0	yes				neg	995	1	G8-11	0	formal	40+y	R1001+	0
02	1773	4-Jan	Ekurhuleni	Ekurhuleni North	Female	50	Yes	refuse HIV test	1	0	no				neg	995	1	G8-11	0	formal	40+y	R1001+	1
03	1773	4-Jan	Ekurhuleni	Ekurhuleni North	Male	16	Yes	refuse HIV test	0	0	no				neg	995	1	G8-11	0	student	14-24y	<=R1000	1
01	1774	4-Jan	Ekurhuleni	Ekurhuleni North	Female	36	Yes	test pos	1	0	yes	3/25/2014	1	1	pos	798	1	G8-11	1	no income	25-39y	<=R1000	0
01	1776	4-Jan	Ekurhuleni	Ekurhuleni North	Female	34	No	refuse HIV test	0	0	no				unknown	1116	0	G8-11	0	no income	25-39y	<=R1000	0
01	1779	4-Jan	Ekurhuleni	Ekurhuleni North	Female	86	No	refuse HIV test	0	0	no				neg	707	0	<=G7	0	grant	40+y	R1001+	0
02	1779	4-Jan	Ekurhuleni	Ekurhuleni North	Female	57	Yes	refuse HIV test	0	0	no				neg	707	0	G8-11	0	no income	40+y	<=R1000	0
03	1779	4-Jan	Ekurhuleni	Ekurhuleni North	Male	62	Yes	refuse HIV test	0	0	no				neg	707	0	G12	0	grant	40+y	R1001+	0
05	1779	4-Jan	Ekurhuleni	Ekurhuleni North	Male	72	Yes	refuse HIV test	1	0	no				neg	707	0	<=G7	0	grant	40+y	R1001+	0
01	1784	4-Jan	Ekurhuleni	Ekurhuleni North	Female	28	No	test neg	1	0	yes				pos	799	1	G12	1	grant	25-39y	R1001+	0
01	1784	4-Jan	Ekurhuleni	Ekurhuleni North	Female	21	No	refuse HIV test	1	0	no				pos	799	1	G12	1	no income	14-24y	<=R1000	1
02	1785	4-Jan	Ekurhuleni	Ekurhuleni North	Female	15	No	refuse HIV test	0	0	no				pos	800	0	G8-11	0	grant	14-24y	<=R1000	0
06	1785	4-Jan	Ekurhuleni	Ekurhuleni North	Female	28	No	refuse HIV test	1	0	no				pos	800	0	G8-11	0	no income	25-39y	<=R1000	0
09	1785	4-Jan	Ekurhuleni	Ekurhuleni North	Male	17	No	refuse HIV test	1	0	no				pos	800	0	G8-11	0	grant	14-24y	<=R1000	0
01	1786	4-Jan	Ekurhuleni	Ekurhuleni North	Female	23	Yes	test neg	1	0	yes				neg	617	3	G12	0	formal	14-24y	R1001+	1
02	1786	4-Jan	Ekurhuleni	Ekurhuleni North	Female	25	Yes	test neg	1	0	yes				neg	617	3	G12	0	no income	25-39y	<=R1000	1
04	1786	4-Jan	Ekurhuleni	Ekurhuleni North	Female	14	Yes	test neg	0	0	yes				neg	617	3	G8-11	0	grant	14-24y	<=R1000	1
01	1787	4-Jan	Ekurhuleni	Ekurhuleni North	Female	52	No	refuse HIV test	0	0	no				pos	1117	0	<=G7	1	no income	40+y	<=R1000	0
01	1791	8-May	Ekurhuleni	Ekurhuleni North	Male	22	No	refuse HIV test	1	0	no				pos	801	1	G12	1	no income	14-24y	<=R1000	1
02	1791	8-May	Ekurhuleni	Ekurhuleni North	Male	14	Yes	refuse HIV test	1	0	no				pos	801	1	G8-11	1	grant	14-24y	<=R1000	1
04	1791	8-May	Ekurhuleni	Ekurhuleni North	Male	69	Yes	refuse HIV test	1	0	no				pos	801	1	Tertiary	1	formal	40+y	<=R1000	1
05	1791	8-May	Ekurhuleni	Ekurhuleni North	Male	32	No	refuse HIV test	1	0	no				pos	801	1	G8-11	1	no income	25-39y	<=R1000	1
06	1791	8-May	Ekurhuleni	Ekurhuleni North	Female	39	No	test pos	1	0	yes	3/14/2015	0	0	pos	801	1	missing	1	unknown	25-39y	<=R1000	0
04	1801	8-May	Ekurhuleni	Ekurhuleni South	Female	41	No	refuse HIV test	0	0	no				pos	1240	2	<=G7	0	no income	40+y	<=R1000	1
06	1801	8-May	Ekurhuleni	Ekurhuleni South	Female	48	No	test neg	1	0	yes				pos	1240	2	G8-11	0	other income	40+y	R1001+	1
07	1801	8-May	Ekurhuleni	Ekurhuleni South	Female	17		refuse HIV test	0	0	no				pos	1240	2	G8-11	0	unknown	14-24y	missing	1
08	1801	8-May	Ekurhuleni	Ekurhuleni South	Female	17	No	test neg	1	0	yes				pos	1240	2	G8-11	0	unknown	14-24y	<=R1000	1
09	1801	8-May	Ekurhuleni	Ekurhuleni South	Female	17	No	refuse HIV test	0	0	no				pos	1240	2	G8-11	0	grant	14-24y	<=R1000	1
10	1801	8-May	Ekurhuleni	Ekurhuleni South	Female	59	No	refuse HIV test	1	0	no				pos	1240	2	<=G7	0	self-employed	40+y	<=R1000	1
01	1802	4-Jan	Ekurhuleni	Ekurhuleni South	Female	25	Yes	refuse HIV test	1	0	no				pos	1538	0	G12	0	no income	25-39y	<=R1000	0
05	1802	4-Jan	Ekurhuleni	Ekurhuleni South	Female	56	Yes	refuse HIV test	1	0	no				pos	1538	0	G8-11	0	other income	40+y	<=R1000	0
01	1808	4-Jan	Ekurhuleni	Ekurhuleni South	Female	42	Yes	refuse HIV test	0	0	no				pos	1413	0	G12	1	unknown	40+y	<=R1000	0
04	1808	4-Jan	Ekurhuleni	Ekurhuleni South	Male	14	Yes	refuse HIV test	0	0	no				pos	1413	0	missing	1	formal	14-24y	<=R1000	0
06	1808	4-Jan	Ekurhuleni	Ekurhuleni South	Female	51	Yes	refuse HIV test	1	0	no				pos	1413	0	G12	1	formal	40+y	R1001+	0
07	1808	4-Jan	Ekurhuleni	Ekurhuleni South	Male	51	Yes	refuse HIV test	0	0	no				pos	1413	0	<=G7	1	grant	40+y	<=R1000	0
01	1819	4-Jan	Ekurhuleni	Ekurhuleni South	Male	27	Yes	refuse HIV test	0	0	no				pos	1414	1	G12	0	no income	25-39y	missing	1
04	1819	4-Jan	Ekurhuleni	Ekurhuleni South	Female	22	Yes	test neg	0	0	yes				pos	1414	1	G12	0	no income	14-24y	missing	0
05	1822	4-Jan	Ekurhuleni	Ekurhuleni South	Female	16	No	test neg	0	0	yes				pos	1645	3	G8-11	1	grant	14-24y	<=R1000	1
06	1822	4-Jan	Ekurhuleni	Ekurhuleni South	Male	17	No	test neg	0	0	yes				pos	1645	3	G8-11	1	grant	14-24y	<=R1000	1
07	1822	4-Jan	Ekurhuleni	Ekurhuleni South	Male	23	No	test neg	1	0	yes				pos	1645	3	G8-11	1	no income	14-24y	<=R1000	1
01	1827	4-Jan	Ekurhuleni	Ekurhuleni South	Female	19	No	test neg	1	0	yes				pos	1154	1	Tertiary	1	no income	14-24y	missing	0
01	1828	4-Jan	Ekurhuleni	Ekurhuleni South	Male	73	Yes	test neg	0	0	yes				pos	1539	2	<=G7	0	grant	40+y	<=R1000	1
02	1828	4-Jan	Ekurhuleni	Ekurhuleni South	Female	33	Yes	test neg	1	0	yes				pos	1539	2	G12	0	no income	25-39y	<=R1000	1
01	1832	4-Jan	Ekurhuleni	Ekurhuleni South	Female	59	Yes	refuse HIV test	0	0	no				pos	1540	0	G8-11	0	no income	40+y	missing	0
01	1835	4-Jan	Ekurhuleni	Ekurhuleni South	Female	42	Yes	test neg	1	0	yes				neg	1168	1	G8-11	0	no income	40+y	missing	0
01	1837	4-Jan	Ekurhuleni	Ekurhuleni South	Female	49	No	test pos	0	0	yes	4/12/2015	0	0	pos	1242	3	<=G7	0	no income	40+y	<=R1000	1
02	1837	4-Jan	Ekurhuleni	Ekurhuleni South	Female	14	Yes	test neg	0	0	yes				pos	1242	3	G8-11	0	student	14-24y	<=R1000	1
07	1837	4-Jan	Ekurhuleni	Ekurhuleni South	Male	52	No	test neg	0	0	yes				pos	1242	3	G8-11	0	other income	40+y	R1001+	1
01	1844	4-Jan	Ekurhuleni	Ekurhuleni South	Female	54	No	on ART	1	1					pos	1487	0	G8-11	1	no income	40+y	<=R1000	0
01	1852	4-Jan	Ekurhuleni	Ekurhuleni East	Female	59	No	test neg	0	0	yes				unknown	503	1	<=G7	0	other income	40+y	<=R1000	0
01	1853	4-Jan	Ekurhuleni	Ekurhuleni East	Female	43	Yes	refuse HIV test	1	0	no				pos	504	0	G8-11	0	other income	40+y	R1001+	0
02	1855	4-Jan	Ekurhuleni	Ekurhuleni East	Female	24	No	refuse HIV test	1	0	no				pos	241	0	<=G7	0	no income	14-24y	<=R1000	0
05	1855	4-Jan	Ekurhuleni	Ekurhuleni East	Female	69	No	refuse HIV test	1	0	no				pos	241	0	<=G7	0	grant	40+y	R1001+	0
04	1864	4-Jan	Ekurhuleni	Ekurhuleni East	Female	27	No	test neg	1	0	yes				neg	505	1	G8-11	0	self-employed	25-39y	<=R1000	0
05	1864	4-Jan	Ekurhuleni	Ekurhuleni East	Female	20	No	refuse HIV test	1	0	no				neg	505	1	G8-11	0	other income	14-24y	<=R1000	1
03	1867	4-Jan	Ekurhuleni	Ekurhuleni East	Female	30	No	on ART	1	1					pos	449	2	G12	1	grant	25-39y	R1001+	1
04	1867	4-Jan	Ekurhuleni	Ekurhuleni East	Female	49	No	test neg	1	0	yes				pos	449	2	<=G7	1	other income	40+y	<=R1000	1
05	1867	4-Jan	Ekurhuleni	Ekurhuleni East	Male	21	No	test neg	1	0	yes				pos	449	2	G12	1	other income	14-24y	<=R1000	1
01	1872	4-Jan	Ekurhuleni	Ekurhuleni East	Male	16	No	refuse HIV test	0	0	no				pos	296	2	<=G7	1	grant	14-24y	<=R1000	1
03	1872	4-Jan	Ekurhuleni	Ekurhuleni East	Female	44	No	test neg	1	0	yes				pos	296	2	G8-11	1	no income	40+y	<=R1000	1
05	1872	4-Jan	Ekurhuleni	Ekurhuleni East	Male	46	No	test neg	1	0	yes				pos	296	2	<=G7	1	no income	40+y	<=R1000	1
03	1874	4-Jan	Ekurhuleni	Ekurhuleni East	Female	24	No	sr HIV+, >=14oct	1	1					pos	506	0	G12	1	other income	14-24y	R1001+	0
02	1875	4-Jan	Ekurhuleni	Ekurhuleni East	Female	34	Yes	test neg	0	0	yes				pos	411	2	G8-11	1	no income	25-39y	<=R1000	1
03	1875	4-Jan	Ekurhuleni	Ekurhuleni East	Female	77	No	test neg	0	0	yes				pos	411	2	<=G7	1	grant	40+y	R1001+	1
01	1877	4-Jan	Ekurhuleni	Ekurhuleni East	Female	71	No	test neg	1	0	yes				pos	508	2	G8-11	1	grant	40+y	R1001+	1
04	1877	4-Jan	Ekurhuleni	Ekurhuleni East	Female	23	No	test neg	1	0	yes				pos	508	2	G12	1	no income	14-24y	<=R1000	1
01	1890	4-Jan	Ekurhuleni	Ekurhuleni East	Female	17	Yes	test neg	0	0	yes				pos	149	2	G8-11	0	student	14-24y	<=R1000	1
02	1890	4-Jan	Ekurhuleni	Ekurhuleni East	Female	43	No	test neg	1	0	yes				pos	149	2	G8-11	0	formal	40+y	R1001+	1
01	1892	4-Jan	Ekurhuleni	Ekurhuleni East	Female	69	Yes	test neg	0	0	yes				pos	150	1	<=G7	1	grant	40+y	R1001+	0
01	1899	4-Jan	Ekurhuleni	Ekurhuleni East	Female	29	Yes	refuse HIV test	1	0	no				pos	297	0	G8-11	1	no income	25-39y	<=R1000	0
03	1901	4-Jan	Ekurhuleni	Ekurhuleni North	Female	34	Yes	on ART	1	1					pos	618	0	G8-11	0	formal	25-39y	R1001+	0
04	1901	4-Jan	Ekurhuleni	Ekurhuleni North	Female	22	Yes	refuse HIV test	1	0	no				pos	618	0	Tertiary	0	student	14-24y	<=R1000	0
01	1920	4-Jan	Ekurhuleni	Ekurhuleni North	Male	44	Yes	refuse HIV test	1	0	no				pos	1052	0	<=G7	1	other income	40+y	<=R1000	0
01	1921	4-Jan	Ekurhuleni	Ekurhuleni North	Female	44	No	on ART	1	1					pos	619	1	G8-11	0	no income	40+y	<=R1000	1
02	1921	4-Jan	Ekurhuleni	Ekurhuleni North	Female	37	No	on ART	1	1					pos	619	1	G8-11	0	no income	25-39y	<=R1000	1
03	1921	4-Jan	Ekurhuleni	Ekurhuleni North	Female	71	Yes	test pos	0	0	yes	4/18/2014	1	1	pos	619	1	<=G7	0	grant	40+y	R1001+	0
01	1930	4-Jan	Ekurhuleni	Ekurhuleni North	Male	65	No	test neg	1	0	yes				neg	998	1	G12	0	grant	40+y	R1001+	0
01	1933	4-Jan	Ekurhuleni	Ekurhuleni North	Female	46	Yes	refuse HIV test	1	0	no				neg	1119	0	G12	0	no income	40+y	<=R1000	0
02	1933	4-Jan	Ekurhuleni	Ekurhuleni North	Female	16	Yes	refuse HIV test	1	0	no				neg	1119	0	G8-11	0	grant	14-24y	<=R1000	0
01	1938	4-Jan	Ekurhuleni	Ekurhuleni North	Female	58	No	on ART	1	1					pos	1120	0	G12	1	self-employed	40+y	R1001+	0
01	1940	4-Jan	Ekurhuleni	Ekurhuleni North	Male	20	Yes	test neg	0	0	yes				unknown	948	3	<=G7	0	no income	14-24y	<=R1000	1
02	1940	4-Jan	Ekurhuleni	Ekurhuleni North	Female	48	Yes	on ART	1	1					unknown	948	3	G8-11	0	no income	40+y	<=R1000	1
03	1940	4-Jan	Ekurhuleni	Ekurhuleni North	Female	43	Yes	test neg	1	0	yes				unknown	948	3	<=G7	0	no income	40+y	missing	1
04	1940	4-Jan	Ekurhuleni	Ekurhuleni North	Female	31	Yes	test pos	0	0	yes	4/11/2014	1	1	unknown	948	3	missing	0	no income	25-39y	<=R1000	1
01	1951	4-Jan	Ekurhuleni	Ekurhuleni North	Female	48	Yes	refuse HIV test	1	0	no				neg	620	1	Tertiary	0	formal	40+y	R1001+	1
02	1951	4-Jan	Ekurhuleni	Ekurhuleni North	Male	28	Yes	test neg	0	0	yes				neg	620	1	Tertiary	0	formal	25-39y	R1001+	0
01	1954	4-Jan	Ekurhuleni	Ekurhuleni North	Female	20	Yes	on ART	1	1					pos	802	0	G8-11	1	no income	14-24y	<=R1000	0
01	1956	8-May	Ekurhuleni	Ekurhuleni North	Female	56	No	refuse HIV test	1	0	no				neg	621	2	G8-11	0	no income	40+y	<=R1000	1
02	1956	8-May	Ekurhuleni	Ekurhuleni North	Male	18	No	test neg	1	0	yes				neg	621	2	G8-11	0	student	14-24y	<=R1000	1
03	1956	8-May	Ekurhuleni	Ekurhuleni North	Male	36	No	on ART	1	1					neg	621	2	G12	0	no income	25-39y	<=R1000	1
04	1956	8-May	Ekurhuleni	Ekurhuleni North	Female	32	No	refuse HIV test	1	0	no				neg	621	2	G12	0	formal	25-39y	R1001+	1
05	1956	8-May	Ekurhuleni	Ekurhuleni North	Male	30	No	refuse HIV test	1	0	no				neg	621	2	G8-11	0	no income	25-39y	<=R1000	1
06	1956	8-May	Ekurhuleni	Ekurhuleni North	Male	30	No	test neg	1	0	yes				neg	621	2	G8-11	0	no income	25-39y	<=R1000	1
01	1959	4-Jan	Ekurhuleni	Ekurhuleni North	Male	15	Yes	refuse HIV test	0	0	no				pos	622	0	G8-11	0	student	14-24y	missing	0
04	1959	4-Jan	Ekurhuleni	Ekurhuleni North	Female	36	Yes	sr HIV+, >=14oct	1	1					pos	622	0	G12	0	no income	25-39y	<=R1000	0
01	1961	4-Jan	Ekurhuleni	Ekurhuleni North	Female	21	No	refuse HIV test	1	0	no				neg	1121	0	G12	0	no income	14-24y	<=R1000	0
01	1962	4-Jan	Ekurhuleni	Ekurhuleni North	Female	55	No	test neg	1	0	yes				pos	1054	1	<=G7	1	other income	40+y	<=R1000	0
01	1969	4-Jan	Ekurhuleni	Ekurhuleni North	Male	30	Yes	refuse HIV test	0	0	no				pos	1055	0	Tertiary	1	formal	25-39y	R1001+	0
02	1969	4-Jan	Ekurhuleni	Ekurhuleni North	Female	20	Yes	refuse HIV test	1	0	no				pos	1055	0	G12	1	no income	14-24y	<=R1000	0
03	1969	4-Jan	Ekurhuleni	Ekurhuleni North	Female	26	Yes	refuse HIV test	1	0	no				pos	1055	0	G12	1	formal	25-39y	R1001+	0
05	1969	4-Jan	Ekurhuleni	Ekurhuleni North	Male	56	Yes	on ART	1	1					pos	1055	0	G12	1	no income	40+y	<=R1000	0
01	1983	4-Jan	Ekurhuleni	Ekurhuleni North	Female	31	No	refuse HIV test	1	0	no				pos	1000	1	G8-11	1	no income	25-39y	<=R1000	1
04	1983	4-Jan	Ekurhuleni	Ekurhuleni North	Female	51	No	test neg	1	0	yes				pos	1000	1	<=G7	1	no income	40+y	<=R1000	0
05	1983	4-Jan	Ekurhuleni	Ekurhuleni North	Female	36	No	sr HIV+, >=14oct	1	1					pos	1000	1	G8-11	1	no income	25-39y	<=R1000	1
07	1983	4-Jan	Ekurhuleni	Ekurhuleni North	Male	84	No	refuse HIV test	0	0	no				pos	1000	1	<=G7	1	grant	40+y	R1001+	1
01	1984	4-Jan	Ekurhuleni	Ekurhuleni North	Female	69	No	refuse HIV test	0	0	no				pos	663	0	G8-11	1	grant	40+y	R1001+	0
01	2005	4-Jan	Ekurhuleni	Ekurhuleni East	Male	56	Yes	on ART	1	1					pos	206	0	G8-11	1	no income	40+y	<=R1000	0
02	2005	4-Jan	Ekurhuleni	Ekurhuleni East	Female	33	Yes	on ART	1	1					pos	206	0	G12	1	other income	25-39y	R1001+	0
01	2009	4-Jan	Ekurhuleni	Ekurhuleni East	Female	63	No	test neg	1	0	yes				pos	562	1	G8-11	1	formal	40+y	R1001+	0
01	2012	4-Jan	Ekurhuleni	Ekurhuleni East	Female	51	Yes	refuse HIV test	0	0	no				pos	563	0	<=G7	0	no income	40+y	<=R1000	0
02	2012	4-Jan	Ekurhuleni	Ekurhuleni East	Male	65	No	refuse HIV test	0	0	no				pos	563	0	<=G7	0	grant	40+y	<=R1000	0
05	2012	4-Jan	Ekurhuleni	Ekurhuleni East	Female	52	No	refuse HIV test	0	0	no				pos	563	0	<=G7	0	formal	40+y	<=R1000	0
01	2020	4-Jan	Ekurhuleni	Ekurhuleni East	Female	53	No	test neg	1	0	yes				unknown	298	1	G8-11	0	no income	40+y	<=R1000	0
01	2033	8-May	Ekurhuleni	Ekurhuleni East	Male	48	Yes	refuse HIV test	0	0	no				pos	299	1	G8-11	1	formal	40+y	R1001+	1
03	2033	8-May	Ekurhuleni	Ekurhuleni East	Female	43	Yes	refuse HIV test	1	0	no				pos	299	1	G8-11	1	no income	40+y	missing	1
04	2033	8-May	Ekurhuleni	Ekurhuleni East	Male	19	Yes	test neg	0	0	yes				pos	299	1	G8-11	1	no income	14-24y	missing	0
05	2033	8-May	Ekurhuleni	Ekurhuleni East	Male	45	Yes	refuse HIV test	0	0	no				pos	299	1	G8-11	1	formal	40+y	R1001+	1
06	2033	8-May	Ekurhuleni	Ekurhuleni East	Male	17	Yes	refuse HIV test	0	0	no				pos	299	1	G8-11	1	student	14-24y	<=R1000	1
04	2034	4-Jan	Ekurhuleni	Ekurhuleni East	Female	54	Yes	refuse HIV test	1	0	no				neg	78	0	<=G7	0	grant	40+y	R1001+	0
02	2037	4-Jan	Ekurhuleni	Ekurhuleni East	Female	19	Yes	test neg	1	0	yes				pos	185	1	G12	1	grant	14-24y	<=R1000	0
01	2043	4-Jan	Ekurhuleni	Ekurhuleni East	Male	67	No	test neg	0	0	yes				neg	512	1	<=G7	0	grant	40+y	R1001+	0
02	2045	4-Jan	Ekurhuleni	Ekurhuleni East	Female	30	No	refuse HIV test	1	0	no				pos	513	0	G12	1	no income	25-39y	<=R1000	0
01	2055	8-May	Ekurhuleni	Ekurhuleni South	Male	16	No	refuse HIV test	0	0	no				pos	1460	2	<=G7	0	grant	14-24y	<=R1000	1
08	2055	8-May	Ekurhuleni	Ekurhuleni South	Male	17	No	test neg	0	0	yes				pos	1460	2	G8-11	0	student	14-24y	<=R1000	1
09	2055	8-May	Ekurhuleni	Ekurhuleni South	Female	19	No	test neg	1	0	yes				pos	1460	2	Tertiary	0	student	14-24y	<=R1000	1
11	2055	8-May	Ekurhuleni	Ekurhuleni South	Female	25	No	refuse HIV test	1	0	no				pos	1460	2	G8-11	0	student	25-39y	missing	1
12	2055	8-May	Ekurhuleni	Ekurhuleni South	Female	27	No	on ART	1	1					pos	1460	2	G8-11	0	student	25-39y	missing	1
01	2056	4-Jan	Ekurhuleni	Ekurhuleni South	Female	35	Yes	refuse HIV test	1	0	no				pos	1243	0	Tertiary	0	self-employed	25-39y	R1001+	0
01	2063	4-Jan	Ekurhuleni	Ekurhuleni South	Female	56	No	test neg	1	0	yes				neg	1542	2	<=G7	0	other income	40+y	<=R1000	1
02	2063	4-Jan	Ekurhuleni	Ekurhuleni South	Female	24	No	test neg	1	0	yes				neg	1542	2	G12	0	no income	14-24y	<=R1000	1
01	2065	4-Jan	Ekurhuleni	Ekurhuleni South	Female	35	No	on ART	1	1					unknown	1244	0	G8-11	0	no income	25-39y	missing	0
01	2077	4-Jan	Ekurhuleni	Ekurhuleni South	Female	38	Yes	sr HIV+, >=14oct	1	1					pos	1490	0	G8-11	1	no income	25-39y	missing	0
01	2103	4-Jan	Ekurhuleni	Ekurhuleni North	Male	47	Yes	on ART	1	1					pos	1056	0	<=G7	0	other income	40+y	<=R1000	0
02	2106	4-Jan	Ekurhuleni	Ekurhuleni North	Female	29	No	test neg	1	0	yes				neg	623	1	G8-11	0	grant	25-39y	<=R1000	0
01	2127	4-Jan	Ekurhuleni	Ekurhuleni North	Male	32	Yes	test neg	1	0	yes				pos	624	1	G12	0	formal	25-39y	R1001+	0
01	2129	4-Jan	Ekurhuleni	Ekurhuleni North	Female	48	Yes	test neg	1	0	yes				neg	1001	2	Tertiary	0	self-employed	40+y	R1001+	1
02	2129	4-Jan	Ekurhuleni	Ekurhuleni North	Male	63	No	test neg	1	0	yes				neg	1001	2	G12	0	self-employed	40+y	R1001+	1
01	2133	4-Jan	Ekurhuleni	Ekurhuleni North	Male	50	No	refuse HIV test	1	0	no				neg	585	0	G8-11	0	self-employed	40+y	R1001+	0
02	2133	4-Jan	Ekurhuleni	Ekurhuleni North	Female	36	Yes	refuse HIV test	1	0	no				neg	585	0	G8-11	0	no income	25-39y	missing	0
05	2133	4-Jan	Ekurhuleni	Ekurhuleni North	Female	23	Yes	on ART	1	1					neg	585	0	G8-11	0	grant	14-24y	<=R1000	0
01	2135	4-Jan	Ekurhuleni	Ekurhuleni North	Female	57	Yes	test neg	1	0	yes				unknown	1002	1	G12	0	formal	40+y	R1001+	0
01	2143	4-Jan	Ekurhuleni	Ekurhuleni North	Female	43	Yes	on ART	1	1					pos	1124	0	G8-11	0	no income	40+y	<=R1000	0
03	2143	4-Jan	Ekurhuleni	Ekurhuleni North	Female	16	No	refuse HIV test	0	0	no				pos	1124	0	G8-11	0	student	14-24y	<=R1000	0
01	2146	4-Jan	Ekurhuleni	Ekurhuleni North	Male	28	Yes	refuse HIV test	1	0	no				neg	626	0	G8-11	0	no income	25-39y	<=R1000	0
02	2146	4-Jan	Ekurhuleni	Ekurhuleni North	Male	38	No	refuse HIV test	1	0	no				neg	626	0	G12	0	formal	25-39y	R1001+	0
03	2154	4-Jan	Ekurhuleni	Ekurhuleni East	Female	57	No	refuse HIV test	0	0	no				pos	300	1	G8-11	0	grant	40+y	<=R1000	1
04	2154	4-Jan	Ekurhuleni	Ekurhuleni East	Female	22	No	test neg	1	0	yes				pos	300	1	G12	0	formal	14-24y	<=R1000	0
01	2156	4-Jan	Ekurhuleni	Ekurhuleni North	Female	24	No	sr HIV+, >=14oct	1	1					pos	880	0	G8-11	1	no income	14-24y	<=R1000	0
01	2173	4-Jan	Ekurhuleni	Ekurhuleni East	Male	52	Yes	test neg	0	0	yes				neg	302	2	G8-11	0	formal	40+y	R1001+	1
02	2173	4-Jan	Ekurhuleni	Ekurhuleni East	Male	27	Yes	test neg	1	0	yes				neg	302	2	G12	0	formal	25-39y	R1001+	1
01	2174	4-Jan	Ekurhuleni	Ekurhuleni East	Male	92	Yes	refuse HIV test	0	0	no				pos	303	2	<=G7	0	grant	40+y	R1001+	1
02	2174	4-Jan	Ekurhuleni	Ekurhuleni East	Female	44	Yes	test neg	1	0	yes				pos	303	2	G12	0	formal	40+y	R1001+	1
03	2174	4-Jan	Ekurhuleni	Ekurhuleni East	Male	14	Yes	refuse HIV test	0	0	no				pos	303	2	G8-11	0	student	14-24y	<=R1000	1
04	2174	4-Jan	Ekurhuleni	Ekurhuleni East	Male	21	Yes	test neg	1	0	yes				pos	303	2	G12	0	no income	14-24y	<=R1000	1
01	2176	4-Jan	Ekurhuleni	Ekurhuleni East	Female	45	No	test neg	1	0	yes				pos	304	2	G8-11	1	no income	40+y	<=R1000	1
02	2176	4-Jan	Ekurhuleni	Ekurhuleni East	Female	14	No	refuse HIV test	0	0	no				pos	304	2	G8-11	1	student	14-24y	<=R1000	1
04	2176	4-Jan	Ekurhuleni	Ekurhuleni East	Female	16	No	test neg	0	0	yes				pos	304	2	G8-11	1	student	14-24y	<=R1000	1
01	2179	4-Jan	Ekurhuleni	Ekurhuleni North	Female	24	Yes	refuse HIV test	1	0	no				unknown	951	0	G12	0	no income	14-24y	missing	0
01	2198	4-Jan	Ekurhuleni	Ekurhuleni East	Female	30	No	on ART	1	1					pos	468	0	G8-11	0	grant	25-39y	<=R1000	0
01	2214	8-May	Ekurhuleni	Ekurhuleni South	Female	43	No	test neg	1	0	yes				neg	1245	4	<=G7	0	no income	40+y	<=R1000	1
03	2214	8-May	Ekurhuleni	Ekurhuleni South	Male	44	No	on ART	1	1					neg	1245	4	G8-11	0	no income	40+y	missing	1
04	2214	8-May	Ekurhuleni	Ekurhuleni South	Male	27	No	test neg	1	0	yes				neg	1245	4	G12	0	no income	25-39y	missing	1
05	2214	8-May	Ekurhuleni	Ekurhuleni South	Male	33	No	test neg	1	0	yes				neg	1245	4	G8-11	0	no income	25-39y	<=R1000	1
06	2214	8-May	Ekurhuleni	Ekurhuleni South	Female	23	No	test neg	1	0	yes				neg	1245	4	G12	0	no income	14-24y	missing	1
01	2215	4-Jan	Ekurhuleni	Ekurhuleni South	Female	58	Yes	refuse HIV test	0	0	no				pos	1488	1	<=G7	1	formal	40+y	R1001+	1
02	2215	4-Jan	Ekurhuleni	Ekurhuleni South	Female	34	Yes	refuse HIV test	1	0	no				pos	1488	1	G12	1	no income	25-39y	missing	1
03	2215	4-Jan	Ekurhuleni	Ekurhuleni South	Female	17	Yes	refuse HIV test	0	0	no				pos	1488	1	G12	1	grant	14-24y	<=R1000	1
04	2215	4-Jan	Ekurhuleni	Ekurhuleni South	Male	21	Yes	test neg	1	0	yes				pos	1488	1	G12	1	formal	14-24y	missing	0
01	2221	4-Jan	Ekurhuleni	Ekurhuleni South	Female	33	No	test pos	1	0	yes	7/2/2014	1	1	pos	1246	1	G8-11	1	no income	25-39y	missing	0
01	2224	4-Jan	Ekurhuleni	Ekurhuleni South	Female	67	No	test neg	1	0	yes				unknown	1186	1	<=G7	0	grant	40+y	R1001+	0
01	2246	4-Jan	Ekurhuleni	Ekurhuleni South	Female	83	No	refuse HIV test	0	0	no				pos	1248	0	<=G7	0	grant	40+y	<=R1000	0
02	2246	4-Jan	Ekurhuleni	Ekurhuleni South	Female	25	No	refuse HIV test	1	0	no				pos	1248	0	G8-11	0	other income	25-39y	<=R1000	0
01	2251	4-Jan	Ekurhuleni	Ekurhuleni North	Male	53	No	refuse HIV test	1	0	no				pos	665	1	G8-11	1	formal	40+y	R1001+	1
02	2251	4-Jan	Ekurhuleni	Ekurhuleni North	Female	16	Yes	test neg	0	0	yes				pos	665	1	G8-11	1	student	14-24y	<=R1000	0
01	2252	4-Jan	Ekurhuleni	Ekurhuleni North	Male	72	No	test neg	0	0	yes				pos	627	2	G8-11	1	grant	40+y	R1001+	1
02	2252	4-Jan	Ekurhuleni	Ekurhuleni North	Female	74	No	test neg	0	0	yes				pos	627	2	G8-11	1	grant	40+y	R1001+	1
03	2252	4-Jan	Ekurhuleni	Ekurhuleni North	Male	19	No	refuse HIV test	1	0	no				pos	627	2	Tertiary	1	student	14-24y	<=R1000	1
04	2252	4-Jan	Ekurhuleni	Ekurhuleni North	Male	21	No	refuse HIV test	0	0	no				pos	627	2	G8-11	1	no income	14-24y	<=R1000	1
01	2256	4-Jan	Ekurhuleni	Ekurhuleni North	Male	29	Yes	test neg	0	0	yes				neg	587	1	G8-11	0	other income	25-39y	R1001+	0
01	2263	4-Jan	Ekurhuleni	Ekurhuleni North	Female	59	No	test neg	1	0	yes				unknown	709	1	<=G7	0	no income	40+y	<=R1000	0
01	2268	4-Jan	Ekurhuleni	Ekurhuleni North	Female	26	No	refuse HIV test	1	0	no				neg	1003	0	G12	0	formal	25-39y	R1001+	0
01	2270	8-May	Ekurhuleni	Ekurhuleni North	Female	44	Yes	refuse HIV test	0	0	no				pos	666	2	<=G7	1	no income	40+y	<=R1000	1
02	2270	8-May	Ekurhuleni	Ekurhuleni North	Female	30	Yes	test neg	1	0	yes				pos	666	2	G8-11	1	no income	25-39y	<=R1000	1
03	2270	8-May	Ekurhuleni	Ekurhuleni North	Male	83	No	refuse HIV test	0	0	no				pos	666	2	<=G7	1	grant	40+y	R1001+	1
06	2270	8-May	Ekurhuleni	Ekurhuleni North	Female	14	No	test neg	0	0	yes				pos	666	2	G8-11	1	no income	14-24y	<=R1000	1
07	2270	8-May	Ekurhuleni	Ekurhuleni North	Male	20	Yes	refuse HIV test	1	0	no				pos	666	2	G8-11	1	other income	14-24y	<=R1000	1
09	2270	8-May	Ekurhuleni	Ekurhuleni North	Male	21	No	refuse HIV test	0	0	no				pos	666	2	G8-11	1	other income	14-24y	R1001+	1
02	2271	4-Jan	Ekurhuleni	Ekurhuleni North	Male	16	Yes	refuse HIV test	0	0	no				pos	854	0	G8-11	1	student	14-24y	<=R1000	0
01	2284	4-Jan	Ekurhuleni	Ekurhuleni North	Male	63	No	refuse HIV test	1	0	no				pos	1059	0	<=G7	1	grant	40+y	<=R1000	0
02	2284	4-Jan	Ekurhuleni	Ekurhuleni North	Female	46	No	refuse HIV test	1	0	no				pos	1059	0	G8-11	1	no income	40+y	<=R1000	0
01	2292	4-Jan	Ekurhuleni	Ekurhuleni North	Female	34	Yes	refuse HIV test	0	0	no				pos	1004	0	<=G7	1	no income	25-39y	<=R1000	0
02	2292	4-Jan	Ekurhuleni	Ekurhuleni North	Female	43	No	on ART	1	1					pos	1004	0	<=G7	1	grant	40+y	R1001+	0
03	2351	4-Jan	Ekurhuleni	Ekurhuleni East	Male	50	Yes	test neg	0	0	yes				pos	515	1	G8-11	0	no income	40+y	<=R1000	0
01	2352	4-Jan	Ekurhuleni	Ekurhuleni East	Female	39	No	refuse HIV test	1	0	no				pos	412	0	G12	1	no income	25-39y	<=R1000	0
02	2352	4-Jan	Ekurhuleni	Ekurhuleni East	Male	27	No	refuse HIV test	1	0	no				pos	412	0	G12	1	student	25-39y	<=R1000	0
02	2360	8-May	Ekurhuleni	Ekurhuleni East	Male	16	No	refuse HIV test	0	0	no				pos	82	0	G8-11	1	student	14-24y	<=R1000	0
03	2360	8-May	Ekurhuleni	Ekurhuleni East	Female	31	Yes	refuse HIV test	1	0	no				pos	82	0	G8-11	1	no income	25-39y	<=R1000	0
06	2360	8-May	Ekurhuleni	Ekurhuleni East	Female	69	No	refuse HIV test	0	0	no				pos	82	0	<=G7	1	grant	40+y	R1001+	0
07	2360	8-May	Ekurhuleni	Ekurhuleni East	Female	48	No	refuse HIV test	0	0	no				pos	82	0	G12	1	no income	40+y	<=R1000	0
09	2360	8-May	Ekurhuleni	Ekurhuleni East	Female	17	No	refuse HIV test	0	0	no				pos	82	0	G8-11	1	grant	14-24y	<=R1000	0
01	2389	4-Jan	Ekurhuleni	Ekurhuleni East	Female	27	Yes	on ART	1	1					pos	306	0	G8-11	0	no income	25-39y	<=R1000	0
01	2402	4-Jan	Ekurhuleni	Ekurhuleni South	Female	55	No	test neg	0	0	yes				unknown	1545	2	<=G7	0	no income	40+y	missing	1
02	2402	4-Jan	Ekurhuleni	Ekurhuleni South	Male	22	No	test neg	1	0	yes				unknown	1545	2	G12	0	no income	14-24y	missing	1
01	2405	8-May	Ekurhuleni	Ekurhuleni South	Female	19	Yes	test neg	1	0	yes				pos	1354	2	G8-11	1	no income	14-24y	missing	1
02	2405	8-May	Ekurhuleni	Ekurhuleni South	Male	30	No	refuse HIV test	1	0	no				pos	1354	2	Tertiary	1	formal	25-39y	R1001+	1
03	2405	8-May	Ekurhuleni	Ekurhuleni South	Male	20	Yes	test neg	0	0	yes				pos	1354	2	G8-11	1	no income	14-24y	missing	1
04	2405	8-May	Ekurhuleni	Ekurhuleni South	Male	26	Yes	refuse HIV test	1	0	no				pos	1354	2	G8-11	1	no income	25-39y	missing	1
05	2405	8-May	Ekurhuleni	Ekurhuleni South	Male	27	Yes	refuse HIV test	0	0	no				pos	1354	2	G8-11	1	no income	25-39y	missing	1
01	2408	4-Jan	Ekurhuleni	Ekurhuleni South	Female	34	Yes	refuse HIV test	1	0	no				unknown	1466	0	G12	0	no income	25-39y	missing	0
01	2414	4-Jan	Ekurhuleni	Ekurhuleni South	Female	83	No	refuse HIV test	0	0	no				neg	1249	0	<=G7	0	grant	40+y	<=R1000	0
02	2414	4-Jan	Ekurhuleni	Ekurhuleni South	Male	17	No	refuse HIV test	0	0	no				neg	1249	0	G12	0	student	14-24y	missing	0
01	2417	4-Jan	Ekurhuleni	Ekurhuleni South	Female	58	Yes	refuse HIV test	0	0	no				pos	1355	0	G8-11	0	no income	40+y	missing	0
02	2417	4-Jan	Ekurhuleni	Ekurhuleni South	Male	36	Yes	refuse HIV test	1	0	no				pos	1355	0	G8-11	0	formal	25-39y	R1001+	0
01	2423	4-Jan	Ekurhuleni	Ekurhuleni South	Female	39	No	sr HIV+, >=14oct	1	1					pos	1491	0	Tertiary	1	no income	25-39y	missing	0
01	2437	4-Jan	Ekurhuleni	Ekurhuleni South	Female	46	No	sr HIV+, >=14oct	1	1					pos	1548	0	G12	0	no income	40+y	missing	0
01	2439	4-Jan	Ekurhuleni	Ekurhuleni South	Female	31	Yes	on ART	1	1					pos	1549	0	G12	1	no income	25-39y	missing	0
01	2489	4-Jan	Ekurhuleni	Ekurhuleni East	Female	53	No	refuse HIV test	0	0	no				pos	308	0	<=G7	0	no income	40+y	<=R1000	0
02	2489	4-Jan	Ekurhuleni	Ekurhuleni East	Female	29	No	refuse HIV test	1	0	no				pos	308	0	G8-11	0	no income	25-39y	<=R1000	0
02	2498	4-Jan	Ekurhuleni	Ekurhuleni East	Male	21	Yes	test neg	0	0	yes				unknown	309	1	G12	0	student	14-24y	<=R1000	0
04	2498	4-Jan	Ekurhuleni	Ekurhuleni East	Female	49	No	refuse HIV test	0	0	no				unknown	309	1	G8-11	0	formal	40+y	R1001+	1
01	5101	4-Jan	Ekurhuleni	Ekurhuleni North	Female	78	No	refuse HIV test	0	0	no				neg	710	0	<=G7	0	grant	40+y	R1001+	0
02	5107	4-Jan	Ekurhuleni	Ekurhuleni North	Female	62	Yes	test neg	1	0	yes				pos	628	1	<=G7	1	grant	40+y	R1001+	0
01	5111	4-Jan	Ekurhuleni	Ekurhuleni North	Male	37	Yes	refuse HIV test	1	0	no				pos	629	0	G12	1	formal	25-39y	R1001+	0
01	5130	4-Jan	Ekurhuleni	Ekurhuleni North	Female	19	No	refuse HIV test	1	0	no				pos	1005	0	Tertiary	0	student	14-24y	<=R1000	0
02	5130	4-Jan	Ekurhuleni	Ekurhuleni North	Male	15	No	refuse HIV test	0	0	no				pos	1005	0	G8-11	0	student	14-24y	<=R1000	0
04	5130	4-Jan	Ekurhuleni	Ekurhuleni North	Female	90	No	refuse HIV test	0	0	no				pos	1005	0	<=G7	0	grant	40+y	R1001+	0
01	5133	4-Jan	Ekurhuleni	Ekurhuleni North	Female	21	Yes	test neg	1	0	yes				unknown	751	1	G12	0	student	14-24y	<=R1000	0
